# Supplementary material for: Cerebellar-inspired algorithm for adaptive control of nonlinear dielectric elastomer-based artificial muscle
Source: J R Soc Interface. 2016 Sep;13(122):20160547. doi: 10.1098/rsif.2016.0547 (PMC5046955; doi:10.1098/rsif.2016.0547)
Supplement: Data_Cerebellar_Inpsired_Adaptive_Control_for_Nonlinear_Artificial_Muscle [file rsif20160547supp1.xlsx]

## Sheet: Input-Output Data
Data on Behaviour of dielectric electroactive Polymer (DEAPs) - Input, output response
Time (s)	Voltage Input (V)	Displacement Output (mm)
0	0	0.108
0.02	0	0.107
0.04	0	0.108
0.06	1.934	0.107
0.08	1.936	0.109
0.1	1.939	0.117
0.12	1.942	0.132
0.14	1.945	0.148
0.16	1.95	0.153
0.18	1.953	0.146
0.2	1.96	0.152
0.22	1.967	0.176
0.24	1.976	0.197
0.26	1.986	0.207
0.28	1.997	0.218
0.3	2.011	0.242
0.32	2.027	0.255
0.34	2.043	0.267
0.36	2.061	0.285
0.38	2.084	0.304
0.4	2.105	0.314
0.42	2.131	0.336
0.44	2.157	0.354
0.46	2.185	0.374
0.48	2.216	0.388
0.5	2.245	0.41
0.52	2.278	0.425
0.54	2.309	0.428
0.56	2.343	0.424
0.58	2.376	0.399
0.6	2.41	0.372
0.62	2.444	0.362
0.64	2.475	0.376
0.66	2.504	0.404
0.68	2.533	0.431
0.7	2.56	0.459
0.72	2.586	0.491
0.74	2.608	0.52
0.76	2.63	0.548
0.78	2.642	0.576
0.8	2.656	0.605
0.82	2.666	0.619
0.84	2.669	0.619
0.86	2.669	0.605
0.88	2.665	0.583
0.9	2.657	0.561
0.92	2.643	0.538
0.94	2.627	0.527
0.96	2.604	0.516
0.98	2.578	0.504
1	2.548	0.495
1.02	2.513	0.493
1.04	2.476	0.489
1.06	2.434	0.485
1.08	2.39	0.489
1.1	2.345	0.502
1.12	2.295	0.513
1.14	2.245	0.518
1.16	2.192	0.511
1.18	2.14	0.493
1.2	2.089	0.465
1.22	2.037	0.435
1.24	1.988	0.399
1.26	1.939	0.364
1.28	1.893	0.332
1.3	1.849	0.306
1.32	1.81	0.28
1.34	1.773	0.264
1.36	1.741	0.258
1.38	1.715	0.269
1.4	1.691	0.291
1.42	1.675	0.317
1.44	1.663	0.334
1.46	1.657	0.337
1.48	1.658	0.335
1.5	1.663	0.334
1.52	1.674	0.333
1.54	1.692	0.33
1.56	1.713	0.328
1.58	1.742	0.332
1.6	1.774	0.335
1.62	1.811	0.34
1.64	1.854	0.348
1.66	1.897	0.355
1.68	1.947	0.368
1.7	1.996	0.379
1.72	2.049	0.39
1.74	2.103	0.4
1.76	2.158	0.393
1.78	2.213	0.368
1.8	2.266	0.341
1.82	2.319	0.33
1.84	2.37	0.347
1.86	2.418	0.38
1.88	2.462	0.42
1.9	2.504	0.459
1.92	2.541	0.505
1.94	2.573	0.542
1.96	2.601	0.578
1.98	2.625	0.605
2	2.639	0.611
2.02	2.65	0.588
2.04	2.655	0.557
2.06	2.654	0.532
2.08	2.647	0.519
2.1	2.635	0.518
2.12	2.616	0.516
2.14	2.591	0.512
2.16	2.562	0.503
2.18	2.53	0.497
2.2	2.489	0.482
2.22	2.449	0.47
2.24	2.402	0.457
2.26	2.355	0.446
2.28	2.306	0.445
2.3	2.256	0.457
2.32	2.204	0.479
2.34	2.154	0.499
2.36	2.102	0.497
2.38	2.054	0.476
2.4	2.005	0.446
2.42	1.962	0.413
2.44	1.919	0.379
2.46	1.883	0.347
2.48	1.851	0.318
2.5	1.821	0.295
2.52	1.798	0.274
2.54	1.78	0.258
2.56	1.769	0.254
2.58	1.761	0.254
2.6	1.761	0.265
2.62	1.768	0.283
2.64	1.779	0.3
2.66	1.796	0.316
2.68	1.818	0.327
2.7	1.846	0.335
2.72	1.879	0.34
2.74	1.917	0.342
2.76	1.958	0.341
2.78	2.002	0.333
2.8	2.05	0.323
2.82	2.101	0.31
2.84	2.152	0.301
2.86	2.205	0.301
2.88	2.258	0.317
2.9	2.31	0.342
2.92	2.362	0.376
2.94	2.412	0.419
2.96	2.461	0.46
2.98	2.506	0.501
3	2.547	0.541
3.02	2.585	0.579
3.04	2.62	0.599
3.06	2.65	0.576
3.08	2.674	0.545
3.1	2.693	0.523
3.12	2.708	0.535
3.14	2.713	0.556
3.16	2.716	0.573
3.18	2.716	0.584
3.2	2.705	0.589
3.22	2.693	0.592
3.24	2.675	0.586
3.26	2.652	0.585
3.28	2.625	0.579
3.3	2.592	0.569
3.32	2.56	0.56
3.34	2.52	0.547
3.36	2.481	0.535
3.38	2.438	0.517
3.4	2.397	0.498
3.42	2.353	0.475
3.44	2.308	0.452
3.46	2.263	0.421
3.48	2.221	0.402
3.5	2.182	0.409
3.52	2.143	0.432
3.54	2.106	0.463
3.56	2.075	0.478
3.58	2.045	0.472
3.6	2.019	0.451
3.62	1.998	0.431
3.64	1.98	0.407
3.66	1.967	0.388
3.68	1.959	0.373
3.7	1.955	0.36
3.72	1.956	0.343
3.74	1.961	0.336
3.76	1.971	0.327
3.78	1.983	0.326
3.8	2	0.322
3.82	2.02	0.323
3.84	2.043	0.331
3.86	2.069	0.335
3.88	2.097	0.344
3.9	2.127	0.351
3.92	2.158	0.363
3.94	2.191	0.378
3.96	2.222	0.395
3.98	2.252	0.413
4	2.282	0.433
4.02	2.312	0.451
4.04	2.34	0.472
4.06	2.364	0.49
4.08	2.388	0.512
4.1	2.408	0.531
4.12	2.424	0.546
4.14	2.438	0.556
4.16	2.45	0.555
4.18	2.456	0.544
4.2	2.461	0.523
4.22	2.461	0.507
4.24	2.458	0.485
4.26	2.451	0.469
4.28	2.441	0.464
4.3	2.43	0.455
4.32	2.415	0.451
4.34	2.399	0.447
4.36	2.379	0.446
4.38	2.359	0.443
4.4	2.339	0.448
4.42	2.317	0.45
4.44	2.297	0.458
4.46	2.275	0.465
4.48	2.258	0.479
4.5	2.239	0.492
4.52	2.223	0.499
4.54	2.208	0.502
4.56	2.196	0.502
4.58	2.188	0.499
4.6	2.183	0.495
4.62	2.183	0.495
4.64	2.186	0.485
4.66	2.193	0.484
4.68	2.205	0.488
4.7	2.222	0.488
4.72	2.242	0.49
4.74	2.266	0.494
4.76	2.294	0.505
4.78	2.327	0.514
4.8	2.363	0.525
4.82	2.403	0.532
4.84	2.447	0.531
4.86	2.49	0.519
4.88	2.539	0.491
4.9	2.587	0.476
4.92	2.637	0.487
4.94	2.686	0.524
4.96	2.737	0.556
4.98	2.787	0.589
5	2.836	0.622
5.02	2.883	0.656
5.04	2.931	0.698
5.06	2.971	0.744
5.08	3.013	0.8
5.1	3.048	0.869
5.12	3.08	0.946
5.14	3.106	1.013
5.16	3.13	1.051
5.18	3.147	1.06
5.2	3.16	1.067
5.22	3.169	1.086
5.24	3.168	1.116
5.26	3.168	1.154
5.28	3.155	1.177
5.3	3.142	1.197
5.32	3.121	1.203
5.34	3.099	1.197
5.36	3.067	1.179
5.38	3.033	1.155
5.4	2.997	1.126
5.42	2.956	1.103
5.44	2.914	1.07
5.46	2.867	1.024
5.48	2.817	0.978
5.5	2.769	0.931
5.52	2.72	0.883
5.54	2.669	0.838
5.56	2.617	0.804
5.58	2.566	0.773
5.6	2.52	0.76
5.62	2.473	0.743
5.64	2.429	0.714
5.66	2.387	0.69
5.68	2.35	0.664
5.7	2.315	0.643
5.72	2.284	0.617
5.74	2.259	0.585
5.76	2.237	0.549
5.78	2.218	0.513
5.8	2.203	0.484
5.82	2.194	0.464
5.84	2.191	0.445
5.86	2.191	0.436
5.88	2.195	0.423
5.9	2.203	0.422
5.92	2.213	0.422
5.94	2.228	0.422
5.96	2.246	0.43
5.98	2.269	0.432
6	2.292	0.437
6.02	2.316	0.445
6.04	2.344	0.448
6.06	2.371	0.46
6.08	2.4	0.467
6.1	2.429	0.485
6.12	2.457	0.497
6.14	2.487	0.506
6.16	2.513	0.526
6.18	2.54	0.542
6.2	2.563	0.564
6.22	2.583	0.585
6.24	2.602	0.601
6.26	2.622	0.633
6.28	2.635	0.653
6.3	2.647	0.676
6.32	2.653	0.697
6.34	2.66	0.704
6.36	2.66	0.716
6.38	2.66	0.719
6.4	2.656	0.735
6.42	2.649	0.732
6.44	2.641	0.734
6.46	2.629	0.728
6.48	2.616	0.731
6.5	2.602	0.722
6.52	2.583	0.719
6.54	2.566	0.708
6.56	2.549	0.702
6.58	2.528	0.692
6.6	2.51	0.681
6.62	2.488	0.666
6.64	2.47	0.655
6.66	2.452	0.637
6.68	2.436	0.623
6.7	2.422	0.61
6.72	2.407	0.584
6.74	2.396	0.579
6.76	2.387	0.558
6.78	2.38	0.549
6.8	2.376	0.541
6.82	2.377	0.53
6.84	2.377	0.524
6.86	2.381	0.511
6.88	2.388	0.516
6.9	2.397	0.517
6.92	2.411	0.515
6.94	2.425	0.525
6.96	2.442	0.53
6.98	2.462	0.527
7	2.485	0.546
7.02	2.507	0.552
7.04	2.532	0.577
7.06	2.558	0.596
7.08	2.585	0.61
7.1	2.615	0.639
7.12	2.641	0.659
7.14	2.67	0.696
7.16	2.698	0.718
7.18	2.723	0.745
7.2	2.75	0.753
7.22	2.774	0.775
7.24	2.799	0.789
7.26	2.819	0.803
7.28	2.839	0.829
7.3	2.858	0.853
7.32	2.874	0.871
7.34	2.886	0.886
7.36	2.895	0.893
7.38	2.902	0.889
7.4	2.909	0.885
7.42	2.91	0.882
7.44	2.911	0.885
7.46	2.906	0.89
7.48	2.899	0.882
7.5	2.89	0.885
7.52	2.88	0.877
7.54	2.869	0.883
7.56	2.854	0.876
7.58	2.836	0.86
7.6	2.818	0.853
7.62	2.801	0.844
7.64	2.778	0.833
7.66	2.758	0.822
7.68	2.734	0.81
7.7	2.711	0.795
7.72	2.688	0.789
7.74	2.665	0.777
7.76	2.642	0.77
7.78	2.619	0.753
7.8	2.598	0.749
7.82	2.576	0.741
7.84	2.556	0.728
7.86	2.536	0.725
7.88	2.519	0.707
7.9	2.499	0.697
7.92	2.485	0.686
7.94	2.471	0.677
7.96	2.457	0.671
7.98	2.446	0.664
8	2.436	0.659
8.02	2.426	0.655
8.04	2.418	0.649
8.06	2.412	0.644
8.08	2.408	0.636
8.1	2.403	0.632
8.12	2.4	0.621
8.14	2.4	0.611
8.16	2.402	0.61
8.18	2.402	0.604
8.2	2.405	0.602
8.22	2.406	0.596
8.24	2.411	0.594
8.26	2.416	0.594
8.28	2.421	0.593
8.3	2.428	0.596
8.32	2.435	0.601
8.34	2.441	0.6
8.36	2.45	0.604
8.38	2.458	0.611
8.4	2.469	0.614
8.42	2.477	0.62
8.44	2.486	0.622
8.46	2.496	0.625
8.48	2.506	0.636
8.5	2.518	0.641
8.52	2.528	0.646
8.54	2.539	0.653
8.56	2.55	0.663
8.58	2.563	0.673
8.6	2.574	0.678
8.62	2.587	0.686
8.64	2.596	0.69
8.66	2.607	0.695
8.68	2.619	0.702
8.7	2.628	0.707
8.72	2.64	0.713
8.74	2.65	0.722
8.76	2.661	0.721
8.78	2.67	0.728
8.8	2.678	0.731
8.82	2.684	0.741
8.84	2.69	0.742
8.86	2.695	0.749
8.88	2.702	0.755
8.9	2.703	0.758
8.92	2.705	0.765
8.94	2.702	0.768
8.96	2.701	0.766
8.98	2.695	0.767
9	2.691	0.768
9.02	2.682	0.771
9.04	2.673	0.763
9.06	2.66	0.756
9.08	2.646	0.755
9.1	2.628	0.745
9.12	2.61	0.737
9.14	2.59	0.733
9.16	2.567	0.721
9.18	2.545	0.71
9.2	2.517	0.698
9.22	2.491	0.685
9.24	2.462	0.675
9.26	2.43	0.662
9.28	2.399	0.653
9.3	2.368	0.64
9.32	2.334	0.621
9.34	2.301	0.603
9.36	2.267	0.575
9.38	2.235	0.546
9.4	2.204	0.517
9.42	2.17	0.486
9.44	2.14	0.462
9.46	2.111	0.436
9.48	2.083	0.419
9.5	2.059	0.402
9.52	2.036	0.388
9.54	2.016	0.382
9.56	1.997	0.381
9.58	1.983	0.385
9.6	1.971	0.394
9.62	1.963	0.408
9.64	1.957	0.418
9.66	1.956	0.422
9.68	1.958	0.428
9.7	1.964	0.427
9.72	1.97	0.428
9.74	1.984	0.427
9.76	1.997	0.429
9.78	2.016	0.43
9.8	2.035	0.432
9.82	2.057	0.438
9.84	2.082	0.44
9.86	2.11	0.448
9.88	2.139	0.456
9.9	2.168	0.464
9.92	2.2	0.477
9.94	2.231	0.483
9.96	2.264	0.494
9.98	2.295	0.495
10	2.327	0.499
10.02	2.356	0.493
10.04	2.384	0.482
10.06	2.413	0.477
10.08	2.436	0.475
10.1	2.46	0.488
10.12	2.481	0.504
10.14	2.497	0.521
10.16	2.51	0.536
10.18	2.521	0.55
10.2	2.53	0.562
10.22	2.533	0.574
10.24	2.534	0.581
10.26	2.531	0.59
10.28	2.524	0.595
10.3	2.515	0.595
10.32	2.503	0.597
10.34	2.487	0.592
10.36	2.466	0.588
10.38	2.446	0.582
10.4	2.422	0.568
10.42	2.397	0.555
10.44	2.371	0.545
10.46	2.344	0.528
10.48	2.313	0.51
10.5	2.283	0.495
10.52	2.253	0.479
10.54	2.224	0.463
10.56	2.197	0.448
10.58	2.17	0.429
10.6	2.145	0.415
10.62	2.121	0.408
10.64	2.102	0.405
10.66	2.083	0.413
10.68	2.068	0.422
10.7	2.058	0.439
10.72	2.049	0.448
10.74	2.042	0.456
10.76	2.043	0.456
10.78	2.044	0.456
10.8	2.05	0.452
10.82	2.059	0.451
10.84	2.072	0.454
10.86	2.088	0.457
10.88	2.107	0.455
10.9	2.129	0.459
10.92	2.154	0.468
10.94	2.181	0.474
10.96	2.211	0.483
10.98	2.239	0.491
11	2.272	0.498
11.02	2.302	0.502
11.04	2.337	0.503
11.06	2.366	0.5
11.08	2.397	0.485
11.1	2.427	0.481
11.12	2.455	0.482
11.14	2.479	0.495
11.16	2.502	0.517
11.18	2.523	0.534
11.2	2.539	0.556
11.22	2.553	0.57
11.24	2.562	0.585
11.26	2.568	0.594
11.28	2.569	0.603
11.3	2.564	0.616
11.32	2.557	0.62
11.34	2.544	0.624
11.36	2.527	0.623
11.38	2.506	0.618
11.4	2.479	0.61
11.42	2.45	0.602
11.44	2.419	0.587
11.46	2.383	0.568
11.48	2.342	0.548
11.5	2.301	0.521
11.52	2.255	0.498
11.54	2.211	0.475
11.56	2.163	0.453
11.58	2.114	0.425
11.6	2.066	0.402
11.62	2.02	0.395
11.64	1.973	0.408
11.66	1.929	0.427
11.68	1.886	0.43
11.7	1.845	0.417
11.72	1.808	0.392
11.74	1.775	0.368
11.76	1.744	0.341
11.78	1.718	0.318
11.8	1.697	0.299
11.82	1.681	0.284
11.84	1.67	0.273
11.86	1.664	0.264
11.88	1.664	0.261
11.9	1.669	0.256
11.92	1.678	0.253
11.94	1.694	0.255
11.96	1.714	0.256
11.98	1.741	0.261
12	1.772	0.264
12.02	1.808	0.268
12.04	1.847	0.273
12.06	1.889	0.28
12.08	1.936	0.286
12.1	1.985	0.295
12.12	2.038	0.31
12.14	2.092	0.323
12.16	2.149	0.346
12.18	2.204	0.372
12.2	2.26	0.401
12.22	2.318	0.438
12.24	2.375	0.477
12.26	2.431	0.52
12.28	2.484	0.547
12.3	2.536	0.54
12.32	2.587	0.515
12.34	2.632	0.515
12.36	2.675	0.55
12.38	2.715	0.597
12.4	2.752	0.643
12.42	2.784	0.688
12.44	2.813	0.741
12.46	2.839	0.788
12.48	2.858	0.817
12.5	2.873	0.835
12.52	2.886	0.851
12.54	2.892	0.872
12.56	2.895	0.894
12.58	2.895	0.911
12.6	2.892	0.926
12.62	2.882	0.93
12.64	2.873	0.928
12.66	2.856	0.919
12.68	2.84	0.911
12.7	2.822	0.9
12.72	2.798	0.889
12.74	2.777	0.874
12.76	2.751	0.865
12.78	2.725	0.851
12.8	2.701	0.837
12.82	2.672	0.823
12.84	2.648	0.806
12.86	2.619	0.786
12.88	2.592	0.767
12.9	2.568	0.749
12.92	2.543	0.728
12.94	2.518	0.708
12.96	2.497	0.694
12.98	2.473	0.685
13	2.454	0.674
13.02	2.434	0.666
13.04	2.418	0.655
13.06	2.402	0.645
13.08	2.388	0.633
13.1	2.375	0.618
13.12	2.364	0.601
13.14	2.351	0.583
13.16	2.34	0.568
13.18	2.332	0.554
13.2	2.322	0.542
13.22	2.316	0.529
13.24	2.306	0.514
13.26	2.299	0.508
13.28	2.291	0.494
13.3	2.285	0.489
13.32	2.275	0.483
13.34	2.266	0.475
13.36	2.257	0.471
13.38	2.25	0.464
13.4	2.237	0.455
13.42	2.227	0.45
13.44	2.215	0.445
13.46	2.202	0.437
13.48	2.188	0.427
13.5	2.175	0.422
13.52	2.16	0.416
13.54	2.144	0.409
13.56	2.128	0.408
13.58	2.113	0.406
13.6	2.097	0.41
13.62	2.082	0.419
13.64	2.066	0.428
13.66	2.05	0.439
13.68	2.036	0.449
13.7	2.024	0.457
13.72	2.011	0.461
13.74	2	0.454
13.76	1.99	0.449
13.78	1.984	0.437
13.8	1.979	0.43
13.82	1.977	0.423
13.84	1.975	0.415
13.86	1.976	0.409
13.88	1.98	0.407
13.9	1.986	0.397
13.92	1.996	0.397
13.94	2.006	0.397
13.96	2.021	0.398
13.98	2.036	0.399
14	2.054	0.407
14.02	2.075	0.411
14.04	2.098	0.417
14.06	2.123	0.425
14.08	2.147	0.432
14.1	2.174	0.445
14.12	2.204	0.458
14.14	2.232	0.472
14.16	2.261	0.492
14.18	2.29	0.507
14.2	2.32	0.513
14.22	2.347	0.516
14.24	2.374	0.506
14.26	2.4	0.484
14.28	2.426	0.473
14.3	2.45	0.466
14.32	2.47	0.475
14.34	2.489	0.491
14.36	2.506	0.514
14.38	2.517	0.537
14.4	2.528	0.554
14.42	2.533	0.568
14.44	2.54	0.572
14.46	2.54	0.576
14.48	2.539	0.585
14.5	2.531	0.59
14.52	2.524	0.591
14.54	2.512	0.59
14.56	2.498	0.587
14.58	2.48	0.586
14.6	2.462	0.577
14.62	2.438	0.571
14.64	2.415	0.556
14.66	2.391	0.547
14.68	2.364	0.533
14.7	2.336	0.518
14.72	2.309	0.509
14.74	2.28	0.494
14.76	2.252	0.473
14.78	2.225	0.456
14.8	2.198	0.433
14.82	2.173	0.417
14.84	2.15	0.398
14.86	2.128	0.389
14.88	2.11	0.394
14.9	2.091	0.404
14.92	2.078	0.425
14.94	2.068	0.443
14.96	2.058	0.454
14.98	2.053	0.459
15	2.051	0.457
15.02	2.052	0.456
15.04	2.057	0.452
15.06	2.065	0.45
15.08	2.074	0.448
15.1	2.088	0.446
15.12	2.104	0.451
15.14	2.123	0.452
15.16	2.143	0.459
15.18	2.167	0.465
15.2	2.19	0.471
15.22	2.217	0.482
15.24	2.244	0.49
15.26	2.272	0.501
15.28	2.299	0.504
15.3	2.328	0.496
15.32	2.353	0.487
15.34	2.379	0.471
15.36	2.405	0.455
15.38	2.429	0.456
15.4	2.449	0.46
15.42	2.469	0.474
15.44	2.487	0.497
15.46	2.501	0.518
15.48	2.512	0.537
15.5	2.519	0.555
15.52	2.527	0.563
15.54	2.529	0.569
15.56	2.526	0.574
15.58	2.523	0.58
15.6	2.514	0.581
15.62	2.505	0.585
15.64	2.491	0.583
15.66	2.477	0.58
15.68	2.457	0.573
15.7	2.437	0.568
15.72	2.414	0.552
15.74	2.39	0.541
15.76	2.366	0.534
15.78	2.34	0.52
15.8	2.314	0.504
15.82	2.288	0.494
15.84	2.264	0.477
15.86	2.238	0.458
15.88	2.213	0.437
15.9	2.191	0.416
15.92	2.172	0.398
15.94	2.153	0.391
15.96	2.137	0.383
15.98	2.124	0.394
16	2.114	0.406
16.02	2.109	0.421
16.04	2.107	0.438
16.06	2.106	0.449
16.08	2.111	0.46
16.1	2.12	0.466
16.12	2.132	0.465
16.14	2.148	0.47
16.16	2.166	0.472
16.18	2.188	0.474
16.2	2.213	0.479
16.22	2.242	0.481
16.24	2.273	0.482
16.26	2.307	0.473
16.28	2.343	0.462
16.3	2.38	0.451
16.32	2.417	0.447
16.34	2.456	0.451
16.36	2.497	0.476
16.38	2.537	0.506
16.4	2.574	0.54
16.42	2.613	0.578
16.44	2.652	0.607
16.46	2.685	0.638
16.48	2.722	0.678
16.5	2.751	0.721
16.52	2.781	0.76
16.54	2.807	0.779
16.56	2.829	0.798
16.58	2.849	0.814
16.6	2.866	0.836
16.62	2.877	0.863
16.64	2.885	0.888
16.66	2.889	0.905
16.68	2.889	0.913
16.7	2.888	0.921
16.72	2.879	0.92
16.74	2.872	0.916
16.76	2.858	0.907
16.78	2.84	0.898
16.8	2.821	0.883
16.82	2.801	0.876
16.84	2.777	0.862
16.86	2.752	0.854
16.88	2.728	0.841
16.9	2.7	0.834
16.92	2.671	0.821
16.94	2.644	0.802
16.96	2.618	0.792
16.98	2.591	0.77
17	2.564	0.748
17.02	2.539	0.726
17.04	2.518	0.707
17.06	2.498	0.687
17.08	2.48	0.67
17.1	2.462	0.658
17.12	2.45	0.649
17.14	2.441	0.644
17.16	2.433	0.643
17.18	2.431	0.635
17.2	2.431	0.637
17.22	2.434	0.636
17.24	2.441	0.632
17.26	2.453	0.633
17.28	2.466	0.634
17.3	2.479	0.637
17.32	2.499	0.645
17.34	2.519	0.65
17.36	2.543	0.655
17.38	2.568	0.664
17.4	2.593	0.674
17.42	2.62	0.686
17.44	2.65	0.693
17.46	2.677	0.71
17.48	2.705	0.725
17.5	2.734	0.74
17.52	2.759	0.769
17.54	2.785	0.797
17.56	2.81	0.817
17.58	2.832	0.847
17.6	2.853	0.857
17.62	2.868	0.869
17.64	2.884	0.88
17.66	2.893	0.89
17.68	2.903	0.896
17.7	2.906	0.899
17.72	2.907	0.91
17.74	2.902	0.926
17.76	2.896	0.925
17.78	2.885	0.927
17.8	2.871	0.931
17.82	2.853	0.924
17.84	2.833	0.908
17.86	2.811	0.898
17.88	2.785	0.883
17.9	2.753	0.866
17.92	2.723	0.848
17.94	2.687	0.831
17.96	2.653	0.807
17.98	2.617	0.789
18	2.577	0.768
18.02	2.54	0.755
18.04	2.5	0.727
18.06	2.465	0.708
18.08	2.425	0.673
18.1	2.391	0.649
18.12	2.356	0.62
18.14	2.325	0.598
18.16	2.293	0.584
18.18	2.267	0.576
18.2	2.242	0.563
18.22	2.22	0.547
18.24	2.203	0.525
18.26	2.188	0.505
18.28	2.175	0.487
18.3	2.169	0.466
18.32	2.166	0.457
18.34	2.167	0.447
18.36	2.172	0.44
18.38	2.179	0.439
18.4	2.192	0.435
18.42	2.206	0.44
18.44	2.225	0.44
18.46	2.247	0.447
18.48	2.271	0.45
18.5	2.297	0.462
18.52	2.328	0.466
18.54	2.356	0.48
18.56	2.387	0.487
18.58	2.421	0.502
18.6	2.454	0.523
18.62	2.487	0.538
18.64	2.519	0.564
18.66	2.551	0.6
18.68	2.583	0.625
18.7	2.612	0.653
18.72	2.637	0.681
18.74	2.661	0.688
18.76	2.683	0.71
18.78	2.704	0.717
18.8	2.717	0.718
18.82	2.727	0.747
18.84	2.736	0.757
18.86	2.739	0.778
18.88	2.741	0.786
18.9	2.735	0.797
18.92	2.726	0.792
18.94	2.711	0.791
18.96	2.695	0.798
18.98	2.675	0.785
19	2.646	0.78
19.02	2.616	0.755
19.04	2.581	0.747
19.06	2.545	0.726
19.08	2.502	0.702
19.1	2.459	0.673
19.12	2.414	0.644
19.14	2.361	0.619
19.16	2.312	0.605
19.18	2.257	0.587
19.2	2.202	0.555
19.22	2.147	0.525
19.24	2.092	0.489
19.26	2.035	0.451
19.28	1.978	0.417
19.3	1.924	0.386
19.32	1.869	0.357
19.34	1.817	0.342
19.36	1.765	0.362
19.38	1.718	0.386
19.4	1.671	0.387
19.42	1.628	0.368
19.44	1.589	0.339
19.46	1.552	0.309
19.48	1.52	0.286
19.5	1.491	0.264
19.52	1.466	0.242
19.54	1.446	0.222
19.56	1.43	0.207
19.58	1.418	0.194
19.6	1.411	0.187
19.62	1.408	0.182
19.64	1.409	0.186
19.66	1.417	0.186
19.68	1.427	0.194
19.7	1.441	0.202
19.72	1.461	0.21
19.74	1.484	0.217
19.76	1.51	0.223
19.78	1.54	0.223
19.8	1.573	0.227
19.82	1.609	0.226
19.84	1.649	0.228
19.86	1.691	0.229
19.88	1.734	0.231
19.9	1.78	0.234
19.92	1.828	0.232
19.94	1.877	0.235
19.96	1.926	0.24
19.98	1.975	0.251
20	2.026	0.27
20.02	2.075	0.288
20.04	2.125	0.315
20.06	2.174	0.341
20.08	2.223	0.376
20.1	2.268	0.41
20.12	2.314	0.449
20.14	2.358	0.488
20.16	2.397	0.522
20.18	2.438	0.543
20.2	2.474	0.535
20.22	2.507	0.513
20.24	2.538	0.496
20.26	2.565	0.517
20.28	2.589	0.542
20.3	2.61	0.571
20.32	2.628	0.597
20.34	2.642	0.622
20.36	2.656	0.642
20.38	2.661	0.66
20.4	2.666	0.689
20.42	2.667	0.702
20.44	2.665	0.712
20.46	2.657	0.718
20.48	2.648	0.714
20.5	2.638	0.715
20.52	2.623	0.709
20.54	2.606	0.706
20.56	2.585	0.699
20.58	2.564	0.697
20.6	2.54	0.689
20.62	2.515	0.675
20.64	2.488	0.666
20.66	2.461	0.654
20.68	2.431	0.639
20.7	2.398	0.621
20.72	2.367	0.599
20.74	2.336	0.575
20.76	2.305	0.548
20.78	2.274	0.524
20.8	2.244	0.499
20.82	2.213	0.482
20.84	2.185	0.461
20.86	2.159	0.442
20.88	2.132	0.423
20.9	2.106	0.398
20.92	2.084	0.377
20.94	2.062	0.367
20.96	2.044	0.368
20.98	2.027	0.385
21	2.012	0.408
21.02	1.999	0.432
21.04	1.99	0.442
21.06	1.981	0.447
21.08	1.974	0.443
21.1	1.973	0.437
21.12	1.97	0.426
21.14	1.972	0.422
21.16	1.973	0.415
21.18	1.978	0.412
21.2	1.984	0.41
21.22	1.99	0.409
21.24	1.999	0.409
21.26	2.009	0.406
21.28	2.02	0.411
21.3	2.03	0.411
21.32	2.043	0.414
21.34	2.053	0.419
21.36	2.064	0.419
21.38	2.075	0.425
21.4	2.087	0.431
21.42	2.097	0.434
21.44	2.106	0.439
21.46	2.113	0.446
21.48	2.12	0.448
21.5	2.126	0.449
21.52	2.13	0.454
21.54	2.131	0.456
21.56	2.133	0.459
21.58	2.13	0.463
21.6	2.129	0.464
21.62	2.125	0.463
21.64	2.117	0.461
21.66	2.109	0.46
21.68	2.101	0.457
21.7	2.091	0.456
21.72	2.077	0.455
21.74	2.066	0.447
21.76	2.051	0.439
21.78	2.036	0.433
21.8	2.022	0.425
21.82	2.007	0.419
21.84	1.992	0.41
21.86	1.978	0.401
21.88	1.964	0.39
21.9	1.952	0.381
21.92	1.941	0.372
21.94	1.93	0.363
21.96	1.921	0.352
21.98	1.915	0.349
22	1.912	0.34
22.02	1.91	0.336
22.04	1.91	0.328
22.06	1.913	0.324
22.08	1.918	0.326
22.1	1.927	0.322
22.12	1.94	0.324
22.14	1.954	0.323
22.16	1.971	0.325
22.18	1.991	0.333
22.2	2.014	0.336
22.22	2.041	0.345
22.24	2.069	0.354
22.26	2.099	0.366
22.28	2.131	0.378
22.3	2.164	0.397
22.32	2.199	0.416
22.34	2.237	0.436
22.36	2.273	0.462
22.38	2.311	0.484
22.4	2.347	0.51
22.42	2.386	0.524
22.44	2.421	0.526
22.46	2.456	0.5
22.48	2.491	0.481
22.5	2.522	0.481
22.52	2.552	0.505
22.54	2.58	0.535
22.56	2.603	0.564
22.58	2.626	0.591
22.6	2.645	0.615
22.62	2.66	0.639
22.64	2.67	0.662
22.66	2.677	0.688
22.68	2.68	0.704
22.7	2.68	0.722
22.72	2.675	0.729
22.74	2.669	0.73
22.76	2.654	0.731
22.78	2.639	0.729
22.8	2.621	0.719
22.82	2.598	0.713
22.84	2.571	0.703
22.86	2.546	0.695
22.88	2.515	0.681
22.9	2.483	0.674
22.92	2.449	0.658
22.94	2.415	0.634
22.96	2.379	0.611
22.98	2.343	0.581
23	2.309	0.556
23.02	2.274	0.524
23.04	2.243	0.501
23.06	2.21	0.48
23.08	2.182	0.461
23.1	2.152	0.436
23.12	2.129	0.411
23.14	2.108	0.388
23.16	2.089	0.374
23.18	2.074	0.372
23.2	2.065	0.387
23.22	2.058	0.409
23.24	2.056	0.43
23.26	2.058	0.442
23.28	2.066	0.456
23.3	2.075	0.463
23.32	2.09	0.466
23.34	2.109	0.474
23.36	2.131	0.476
23.38	2.16	0.48
23.4	2.188	0.483
23.42	2.222	0.484
23.44	2.256	0.484
23.46	2.294	0.471
23.48	2.334	0.458
23.5	2.375	0.44
23.52	2.419	0.441
23.54	2.461	0.455
23.56	2.504	0.484
23.58	2.546	0.522
23.6	2.588	0.557
23.62	2.629	0.589
23.64	2.67	0.626
23.66	2.706	0.666
23.68	2.742	0.71
23.7	2.771	0.743
23.72	2.8	0.773
23.74	2.828	0.791
23.76	2.851	0.81
23.78	2.866	0.839
23.8	2.881	0.865
23.82	2.891	0.89
23.84	2.896	0.914
23.86	2.9	0.928
23.88	2.897	0.931
23.9	2.893	0.939
23.92	2.884	0.935
23.94	2.874	0.932
23.96	2.857	0.923
23.98	2.841	0.915
24	2.817	0.903
24.02	2.795	0.888
24.04	2.771	0.875
24.06	2.745	0.862
24.08	2.718	0.85
24.1	2.691	0.835
24.12	2.664	0.821
24.14	2.638	0.809
24.16	2.612	0.792
24.18	2.587	0.775
24.2	2.562	0.757
24.22	2.54	0.733
24.24	2.522	0.716
24.26	2.504	0.693
24.28	2.488	0.672
24.3	2.479	0.663
24.32	2.469	0.649
24.34	2.461	0.646
24.36	2.458	0.639
24.38	2.458	0.638
24.4	2.461	0.641
24.42	2.466	0.636
24.44	2.477	0.641
24.46	2.486	0.643
24.48	2.5	0.65
24.5	2.517	0.655
24.52	2.533	0.66
24.54	2.551	0.662
24.56	2.573	0.668
24.58	2.592	0.675
24.6	2.614	0.687
24.62	2.635	0.693
24.64	2.655	0.703
24.66	2.677	0.718
24.68	2.694	0.733
24.7	2.712	0.752
24.72	2.725	0.769
24.74	2.736	0.792
24.76	2.75	0.807
24.78	2.753	0.816
24.8	2.759	0.829
24.82	2.759	0.831
24.84	2.756	0.836
24.86	2.751	0.835
24.88	2.742	0.836
24.9	2.731	0.832
24.92	2.714	0.828
24.94	2.694	0.82
24.96	2.675	0.813
24.98	2.647	0.804
25	2.619	0.788
25.02	2.59	0.77
25.04	2.558	0.754
25.06	2.524	0.731
25.08	2.489	0.706
25.1	2.454	0.683
25.12	2.417	0.656
25.14	2.382	0.629
25.16	2.347	0.611
25.18	2.313	0.598
25.2	2.279	0.589
25.22	2.245	0.576
25.24	2.216	0.558
25.26	2.189	0.531
25.28	2.165	0.505
25.3	2.143	0.48
25.32	2.126	0.46
25.34	2.111	0.443
25.36	2.101	0.431
25.38	2.094	0.418
25.4	2.092	0.413
25.42	2.093	0.404
25.44	2.1	0.395
25.46	2.108	0.392
25.48	2.122	0.387
25.5	2.139	0.39
25.52	2.159	0.393
25.54	2.183	0.397
25.56	2.208	0.407
25.58	2.238	0.414
25.6	2.268	0.426
25.62	2.301	0.439
25.64	2.334	0.456
25.66	2.369	0.473
25.68	2.405	0.495
25.7	2.438	0.514
25.72	2.474	0.533
25.74	2.507	0.552
25.76	2.539	0.574
25.78	2.569	0.597
25.8	2.598	0.628
25.82	2.623	0.656
25.84	2.645	0.685
25.86	2.666	0.705
25.88	2.684	0.718
25.9	2.696	0.729
25.92	2.706	0.739
25.94	2.711	0.745
25.96	2.713	0.754
25.98	2.714	0.762
26	2.709	0.767
26.02	2.7	0.769
26.04	2.688	0.772
26.06	2.673	0.766
26.08	2.657	0.761
26.1	2.635	0.753
26.12	2.612	0.742
26.14	2.588	0.731
26.16	2.563	0.716
26.18	2.536	0.699
26.2	2.508	0.683
26.22	2.48	0.668
26.24	2.45	0.654
26.26	2.423	0.641
26.28	2.394	0.63
26.3	2.37	0.62
26.32	2.345	0.61
26.34	2.323	0.598
26.36	2.302	0.582
26.38	2.282	0.564
26.4	2.266	0.546
26.42	2.253	0.523
26.44	2.245	0.509
26.46	2.236	0.492
26.48	2.23	0.482
26.5	2.228	0.474
26.52	2.229	0.469
26.54	2.234	0.463
26.56	2.239	0.465
26.58	2.246	0.466
26.6	2.257	0.465
26.62	2.27	0.468
26.64	2.283	0.47
26.66	2.3	0.476
26.68	2.315	0.48
26.7	2.331	0.487
26.72	2.348	0.492
26.74	2.364	0.498
26.76	2.38	0.504
26.78	2.394	0.516
26.8	2.41	0.524
26.82	2.419	0.531
26.84	2.431	0.542
26.86	2.438	0.554
26.88	2.444	0.561
26.9	2.449	0.567
26.92	2.448	0.574
26.94	2.446	0.579
26.96	2.44	0.58
26.98	2.43	0.578
27	2.419	0.579
27.02	2.404	0.573
27.04	2.387	0.571
27.06	2.368	0.561
27.08	2.346	0.548
27.1	2.322	0.534
27.12	2.297	0.523
27.14	2.268	0.507
27.16	2.241	0.488
27.18	2.211	0.475
27.2	2.18	0.459
27.22	2.152	0.446
27.24	2.121	0.429
27.26	2.093	0.411
27.28	2.066	0.396
27.3	2.041	0.38
27.32	2.018	0.378
27.34	1.996	0.387
27.36	1.977	0.405
27.38	1.962	0.422
27.4	1.951	0.437
27.42	1.942	0.439
27.44	1.938	0.438
27.46	1.937	0.433
27.48	1.941	0.433
27.5	1.949	0.426
27.52	1.96	0.424
27.54	1.977	0.423
27.56	1.996	0.426
27.58	2.02	0.427
27.6	2.046	0.433
27.62	2.075	0.443
27.64	2.11	0.449
27.66	2.147	0.463
27.68	2.185	0.477
27.7	2.224	0.489
27.72	2.266	0.503
27.74	2.309	0.501
27.76	2.356	0.484
27.78	2.397	0.466
27.8	2.442	0.464
27.82	2.486	0.478
27.84	2.526	0.516
27.86	2.569	0.552
27.88	2.608	0.588
27.9	2.643	0.618
27.92	2.678	0.653
27.94	2.708	0.692
27.96	2.735	0.733
27.98	2.757	0.757
28	2.777	0.77
28.02	2.795	0.78
28.04	2.807	0.797
28.06	2.813	0.818
28.08	2.82	0.836
28.1	2.819	0.851
28.12	2.814	0.859
28.14	2.808	0.867
28.16	2.795	0.867
28.18	2.78	0.861
28.2	2.762	0.859
28.22	2.741	0.848
28.24	2.716	0.835
28.26	2.691	0.825
28.28	2.661	0.811
28.3	2.631	0.789
28.32	2.599	0.767
28.34	2.569	0.75
28.36	2.535	0.724
28.38	2.5	0.699
28.4	2.467	0.676
28.42	2.435	0.652
28.44	2.403	0.633
28.46	2.37	0.621
28.48	2.338	0.609
28.5	2.309	0.599
28.52	2.28	0.579
28.54	2.255	0.562
28.56	2.23	0.536
28.58	2.206	0.511
28.6	2.186	0.485
28.62	2.168	0.465
28.64	2.152	0.451
28.66	2.134	0.44
28.68	2.12	0.425
28.7	2.108	0.417
28.72	2.099	0.406
28.74	2.088	0.394
28.76	2.08	0.381
28.78	2.074	0.375
28.8	2.067	0.372
28.82	2.061	0.377
28.84	2.056	0.384
28.86	2.051	0.396
28.88	2.044	0.41
28.9	2.04	0.423
28.92	2.035	0.429
28.94	2.028	0.44
28.96	2.022	0.444
28.98	2.016	0.451
29	2.008	0.455
29.02	2	0.454
29.04	1.99	0.449
29.06	1.981	0.451
29.08	1.971	0.443
29.1	1.959	0.438
29.12	1.949	0.432
29.14	1.937	0.419
29.16	1.927	0.414
29.18	1.918	0.405
29.2	1.905	0.395
29.22	1.895	0.384
29.24	1.886	0.38
29.26	1.878	0.367
29.28	1.871	0.364
29.3	1.866	0.353
29.32	1.863	0.35
29.34	1.861	0.341
29.36	1.862	0.334
29.38	1.865	0.33
29.4	1.872	0.332
29.42	1.88	0.328
29.44	1.892	0.329
29.46	1.904	0.327
29.48	1.922	0.332
29.5	1.942	0.333
29.52	1.966	0.341
29.54	1.992	0.349
29.56	2.019	0.354
29.58	2.05	0.366
29.6	2.083	0.378
29.62	2.119	0.394
29.64	2.157	0.411
29.66	2.196	0.435
29.68	2.238	0.457
29.7	2.277	0.477
29.72	2.319	0.501
29.74	2.362	0.517
29.76	2.403	0.505
29.78	2.446	0.486
29.8	2.485	0.468
29.82	2.524	0.483
29.84	2.562	0.517
29.86	2.598	0.556
29.88	2.631	0.592
29.9	2.662	0.624
29.92	2.689	0.657
29.94	2.714	0.694
29.96	2.731	0.727
29.98	2.749	0.75
30	2.763	0.768
30.02	2.771	0.779
30.04	2.777	0.78
30.06	2.78	0.787
30.08	2.778	0.791
30.1	2.772	0.8
30.12	2.763	0.803
30.14	2.752	0.806
30.16	2.734	0.798
30.18	2.718	0.801
30.2	2.701	0.788
30.22	2.678	0.777
30.24	2.653	0.763
30.26	2.63	0.749
30.28	2.606	0.735
30.3	2.582	0.717
30.32	2.557	0.702
30.34	2.535	0.688
30.36	2.511	0.675
30.38	2.493	0.661
30.4	2.473	0.65
30.42	2.458	0.641
30.44	2.446	0.636
30.46	2.437	0.632
30.48	2.431	0.629
30.5	2.43	0.624
30.52	2.432	0.62
30.54	2.441	0.621
30.56	2.451	0.62
30.58	2.469	0.624
30.6	2.488	0.625
30.62	2.514	0.636
30.64	2.542	0.644
30.66	2.576	0.654
30.68	2.611	0.664
30.7	2.653	0.681
30.72	2.696	0.698
30.74	2.742	0.72
30.76	2.792	0.747
30.78	2.841	0.79
30.8	2.893	0.842
30.82	2.949	0.888
30.84	2.999	0.933
30.86	3.052	0.982
30.88	3.105	1.046
30.9	3.157	1.112
30.92	3.203	1.194
30.94	3.248	1.262
30.96	3.292	1.291
30.98	3.333	1.302
31	3.369	1.348
31.02	3.399	1.441
31.04	3.426	1.526
31.06	3.447	1.603
31.08	3.464	1.681
31.1	3.471	1.764
31.12	3.475	1.83
31.14	3.473	1.88
31.16	3.464	1.931
31.18	3.451	1.959
31.2	3.432	1.958
31.22	3.405	1.937
31.24	3.372	1.895
31.26	3.334	1.84
31.28	3.289	1.764
31.3	3.239	1.696
31.32	3.186	1.624
31.34	3.129	1.532
31.36	3.069	1.442
31.38	3.003	1.34
31.4	2.936	1.252
31.42	2.87	1.158
31.44	2.796	1.086
31.46	2.724	1.018
31.48	2.651	0.952
31.5	2.579	0.879
31.52	2.506	0.819
31.54	2.434	0.781
31.56	2.364	0.748
31.58	2.295	0.698
31.6	2.231	0.646
31.62	2.167	0.613
31.64	2.108	0.579
31.66	2.052	0.539
31.68	1.999	0.499
31.7	1.95	0.476
31.72	1.905	0.48
31.74	1.865	0.478
31.76	1.83	0.455
31.78	1.8	0.411
31.8	1.773	0.367
31.82	1.752	0.341
31.84	1.734	0.325
31.86	1.721	0.317
31.88	1.714	0.311
31.9	1.709	0.306
31.92	1.709	0.302
31.94	1.712	0.307
31.96	1.719	0.316
31.98	1.729	0.333
32	1.743	0.346
32.02	1.759	0.353
32.04	1.778	0.36
32.06	1.798	0.363
32.08	1.819	0.37
32.1	1.843	0.375
32.12	1.868	0.379
32.14	1.893	0.385
32.16	1.919	0.389
32.18	1.945	0.389
32.2	1.971	0.39
32.22	1.999	0.395
32.24	2.024	0.396
32.26	2.049	0.4
32.28	2.073	0.397
32.3	2.097	0.397
32.32	2.121	0.399
32.34	2.142	0.398
32.36	2.163	0.401
32.38	2.183	0.402
32.4	2.2	0.405
32.42	2.216	0.414
32.44	2.232	0.416
32.46	2.248	0.425
32.48	2.259	0.435
32.5	2.271	0.447
32.52	2.282	0.456
32.54	2.292	0.464
32.56	2.3	0.471
32.58	2.31	0.478
32.6	2.315	0.485
32.62	2.322	0.492
32.64	2.327	0.503
32.66	2.331	0.505
32.68	2.336	0.508
32.7	2.34	0.514
32.72	2.343	0.52
32.74	2.347	0.52
32.76	2.349	0.522
32.78	2.353	0.528
32.8	2.353	0.528
32.82	2.355	0.528
32.84	2.359	0.533
32.86	2.36	0.534
32.88	2.361	0.534
32.9	2.363	0.539
32.92	2.366	0.534
32.94	2.369	0.542
32.96	2.371	0.538
32.98	2.373	0.546
33	2.375	0.542
33.02	2.378	0.547
33.04	2.384	0.548
33.06	2.385	0.548
33.08	2.389	0.548
33.1	2.394	0.553
33.12	2.398	0.555
33.14	2.403	0.558
33.16	2.408	0.559
33.18	2.413	0.563
33.2	2.418	0.571
33.22	2.426	0.568
33.24	2.432	0.573
33.26	2.439	0.576
33.28	2.447	0.577
33.3	2.456	0.585
33.32	2.465	0.587
33.34	2.473	0.596
33.36	2.483	0.604
33.38	2.493	0.603
33.4	2.503	0.61
33.42	2.515	0.617
33.44	2.526	0.622
33.46	2.537	0.624
33.48	2.549	0.622
33.5	2.562	0.63
33.52	2.571	0.632
33.54	2.583	0.637
33.56	2.595	0.636
33.58	2.604	0.637
33.6	2.613	0.639
33.62	2.624	0.642
33.64	2.632	0.648
33.66	2.638	0.655
33.68	2.643	0.659
33.7	2.65	0.664
33.72	2.653	0.667
33.74	2.655	0.675
33.76	2.655	0.682
33.78	2.656	0.692
33.8	2.651	0.702
33.82	2.646	0.696
33.84	2.641	0.703
33.86	2.633	0.701
33.88	2.62	0.696
33.9	2.608	0.694
33.92	2.595	0.686
33.94	2.577	0.68
33.96	2.559	0.665
33.98	2.539	0.655
34	2.519	0.643
34.02	2.495	0.623
34.04	2.473	0.612
34.06	2.448	0.598
34.08	2.42	0.586
34.1	2.396	0.576
34.12	2.369	0.565
34.14	2.341	0.564
34.16	2.314	0.556
34.18	2.289	0.553
34.2	2.265	0.549
34.22	2.241	0.543
34.24	2.217	0.538
34.26	2.197	0.528
34.28	2.177	0.515
34.3	2.159	0.499
34.32	2.144	0.493
34.34	2.133	0.479
34.36	2.123	0.464
34.38	2.117	0.457
34.4	2.114	0.447
34.42	2.113	0.437
34.44	2.116	0.433
34.46	2.122	0.429
34.48	2.133	0.424
34.5	2.145	0.426
34.52	2.16	0.426
34.54	2.18	0.43
34.56	2.2	0.436
34.58	2.226	0.441
34.6	2.251	0.452
34.62	2.28	0.461
34.64	2.309	0.476
34.66	2.34	0.494
34.68	2.374	0.506
34.7	2.406	0.527
34.72	2.438	0.541
34.74	2.472	0.568
34.76	2.507	0.586
34.78	2.538	0.607
34.8	2.568	0.621
34.82	2.597	0.64
34.84	2.624	0.658
34.86	2.648	0.674
34.88	2.67	0.673
34.9	2.688	0.683
34.92	2.706	0.689
34.94	2.717	0.696
34.96	2.725	0.723
34.98	2.73	0.735
35	2.729	0.746
35.02	2.727	0.77
35.04	2.72	0.782
35.06	2.708	0.789
35.08	2.692	0.78
35.1	2.673	0.778
35.12	2.65	0.773
35.14	2.625	0.76
35.16	2.596	0.732
35.18	2.565	0.725
35.2	2.532	0.7
35.22	2.496	0.666
35.24	2.461	0.638
35.26	2.424	0.608
35.28	2.385	0.584
35.3	2.345	0.564
35.32	2.308	0.557
35.34	2.269	0.547
35.36	2.233	0.547
35.38	2.2	0.534
35.4	2.167	0.523
35.42	2.136	0.507
35.44	2.109	0.491
35.46	2.085	0.477
35.48	2.065	0.461
35.5	2.046	0.438
35.52	2.034	0.419
35.54	2.025	0.404
35.56	2.02	0.392
35.58	2.019	0.384
35.6	2.023	0.379
35.62	2.03	0.37
35.64	2.043	0.37
35.66	2.059	0.374
35.68	2.077	0.378
35.7	2.1	0.377
35.72	2.125	0.385
35.74	2.155	0.391
35.76	2.185	0.392
35.78	2.22	0.404
35.8	2.253	0.414
35.82	2.289	0.433
35.84	2.326	0.452
35.86	2.363	0.471
35.88	2.399	0.497
35.9	2.436	0.526
35.92	2.471	0.554
35.94	2.505	0.576
35.96	2.537	0.598
35.98	2.568	0.624
36	2.594	0.647
36.02	2.621	0.666
36.04	2.64	0.677
36.06	2.657	0.69
36.08	2.675	0.696
36.1	2.683	0.704
36.12	2.69	0.707
36.14	2.695	0.709
36.16	2.694	0.708
36.18	2.693	0.72
36.2	2.685	0.726
36.22	2.675	0.726
36.24	2.662	0.731
36.26	2.648	0.726
36.28	2.628	0.71
36.3	2.609	0.703
36.32	2.59	0.694
36.34	2.565	0.679
36.36	2.543	0.664
36.38	2.52	0.655
36.4	2.496	0.639
36.42	2.473	0.625
36.44	2.451	0.607
36.46	2.431	0.604
36.48	2.414	0.595
36.5	2.395	0.587
36.52	2.379	0.586
36.54	2.37	0.587
36.56	2.36	0.589
36.58	2.354	0.582
36.6	2.352	0.586
36.62	2.354	0.582
36.64	2.357	0.586
36.66	2.365	0.579
36.68	2.377	0.583
36.7	2.393	0.589
36.72	2.411	0.592
36.74	2.435	0.602
36.76	2.459	0.608
36.78	2.486	0.617
36.8	2.517	0.629
36.82	2.55	0.633
36.84	2.586	0.643
36.86	2.621	0.652
36.88	2.658	0.662
36.9	2.696	0.678
36.92	2.734	0.701
36.94	2.773	0.739
36.96	2.81	0.789
36.98	2.846	0.835
37	2.884	0.89
37.02	2.917	0.933
37.04	2.951	0.982
37.06	2.983	1.016
37.08	3.011	1.048
37.1	3.033	1.079
37.12	3.055	1.102
37.14	3.075	1.134
37.16	3.091	1.161
37.18	3.104	1.173
37.2	3.114	1.161
37.22	3.121	1.133
37.24	3.123	1.112
37.26	3.126	1.104
37.28	3.12	1.108
37.3	3.115	1.117
37.32	3.104	1.126
37.34	3.094	1.124
37.36	3.076	1.124
37.38	3.062	1.113
37.4	3.042	1.107
37.42	3.023	1.088
37.44	3	1.079
37.46	2.98	1.061
37.48	2.958	1.044
37.5	2.932	1.026
37.52	2.908	1.008
37.54	2.883	0.994
37.56	2.861	0.975
37.58	2.835	0.965
37.6	2.813	0.953
37.62	2.791	0.952
37.64	2.769	0.96
37.66	2.75	0.956
37.68	2.731	0.946
37.7	2.714	0.935
37.72	2.694	0.919
37.74	2.679	0.893
37.76	2.665	0.876
37.78	2.649	0.859
37.8	2.637	0.843
37.82	2.625	0.833
37.84	2.613	0.826
37.86	2.599	0.821
37.88	2.589	0.819
37.9	2.577	0.811
37.92	2.568	0.806
37.94	2.556	0.798
37.96	2.543	0.794
37.98	2.531	0.784
38	2.519	0.775
38.02	2.508	0.763
38.04	2.493	0.749
38.06	2.476	0.734
38.08	2.461	0.72
38.1	2.444	0.705
38.12	2.428	0.688
38.14	2.408	0.67
38.16	2.39	0.644
38.18	2.37	0.618
38.2	2.347	0.59
38.22	2.328	0.568
38.24	2.307	0.55
38.26	2.284	0.538
38.28	2.263	0.535
38.3	2.244	0.538
38.32	2.222	0.542
38.34	2.204	0.542
38.36	2.187	0.544
38.38	2.171	0.543
38.4	2.155	0.538
38.42	2.144	0.535
38.44	2.135	0.526
38.46	2.128	0.518
38.48	2.123	0.51
38.5	2.12	0.503
38.52	2.121	0.491
38.54	2.127	0.488
38.56	2.133	0.483
38.58	2.144	0.484
38.6	2.16	0.484
38.62	2.178	0.486
38.64	2.198	0.491
38.66	2.222	0.494
38.68	2.249	0.503
38.7	2.28	0.51
38.72	2.311	0.521
38.74	2.345	0.533
38.76	2.38	0.554
38.78	2.419	0.571
38.8	2.457	0.593
38.82	2.495	0.614
38.84	2.537	0.637
38.86	2.575	0.656
38.88	2.615	0.668
38.9	2.651	0.675
38.92	2.687	0.687
38.94	2.722	0.707
38.96	2.755	0.741
38.98	2.783	0.784
39	2.812	0.836
39.02	2.835	0.88
39.04	2.854	0.916
39.06	2.868	0.945
39.08	2.883	0.973
39.1	2.888	0.994
39.12	2.891	1.006
39.14	2.892	1.01
39.16	2.884	1.009
39.18	2.875	1.005
39.2	2.863	0.999
39.22	2.843	0.989
39.24	2.821	0.981
39.26	2.796	0.961
39.28	2.769	0.946
39.3	2.737	0.927
39.32	2.706	0.913
39.34	2.671	0.893
39.36	2.632	0.876
39.38	2.596	0.854
39.4	2.557	0.836
39.42	2.519	0.809
39.44	2.482	0.775
39.46	2.445	0.741
39.48	2.41	0.711
39.5	2.377	0.669
39.52	2.346	0.628
39.54	2.319	0.59
39.56	2.294	0.563
39.58	2.273	0.552
39.6	2.257	0.551
39.62	2.243	0.557
39.64	2.232	0.564
39.66	2.228	0.563
39.68	2.226	0.567
39.7	2.23	0.564
39.72	2.238	0.565
39.74	2.249	0.563
39.76	2.264	0.561
39.78	2.285	0.565
39.8	2.306	0.568
39.82	2.333	0.577
39.84	2.36	0.583
39.86	2.391	0.596
39.88	2.424	0.607
39.9	2.458	0.613
39.92	2.493	0.625
39.94	2.529	0.638
[truncated: 88,005 more rows]

## Sheet: Simulated Control
Simulated control data when controling DEAP with different linear and nonlinear control Strategies
			Linear Brainstem, Linear Cerebellum (first expt)					Linear Brainstem, Nonlinear Cerebellum (second expt)					Linear PID Control (third expt)				Nonlinear Brainstem, Linear Cerebellum (fourth expt)					Nonlinear Brainstem, Nonlinear Cerebellum (fifth expt)					Nonlinear (initially linear) Brainstem, Nonlinear Cerebellum, transfer training (sixth expt)
Time, t	Reference signal, r		Motor Command, u	Displacement response, x	Cerebellar output, z	error signal, e		Motor Command, u	Displacement response, x	Cerebellar output, z	error signal, e		Command, u	Displacement response, x	error signal, e		Motor Command, u	Displacement response, x	Cerebellar output, z	error signal, e		Motor Command, u	Displacement response, x	Cerebellar output, z	error signal, e		Motor Command, u	Displacement response, x	Cerebellar output, z	error signal, e
(s)			DEAP input	DEAP output				DEAP input	DEAP output				DEAP input	DEAP output			DEAP input	DEAP output				DEAP input	DEAP output				DEAP input	DEAP output
0	0.93		0	0	0	0		0	0	0	0		0	0	0		0	0	0	0		0	0	0	0		0	0	0	0
0.02	0.932		2.62968	0.125635	0	0.125635		2.62968	0.125635	0	0.125635		2.26258	0.0732913	0.932		2.56414	0.113709	0	0.113709		2.56414	0.113709	0	0.113709		2.62968	0.125635	0	0.125635
0.04	0.935		2.68313	0.229022	0	0.0600787		2.68313	0.229022	0	0.0600787		2.14339	0.117599	0.861709		2.65466	0.214494	0	0.0455511		2.65466	0.214494	0	0.0455511		2.68313	0.229022	0	0.0600787
0.06	0.939		2.72797	0.314846	0	0.00704054		2.72797	0.314846	0	0.00704054		2.09313	0.146401	0.821401		2.73061	0.304682	0	-0.00312367		2.73061	0.304682	0	-0.00312367		2.72797	0.314846	0	0.00704054
0.08	0.943		2.76534	0.386522	0	-0.0356994		2.76534	0.386522	0	-0.0356994		2.07831	0.16652	0.796599		2.78596	0.383724	0	-0.0384973		2.78596	0.383724	0	-0.0384973		2.76534	0.386522	0	-0.0356994
0.1	0.948		2.79719	0.446811	0	-0.0698118		2.79719	0.446811	0	-0.0698118		2.08564	0.181959	0.78148		2.8124	0.448336	0	-0.0682869		2.8124	0.448336	0	-0.0682869		2.79719	0.446811	0	-0.0698118
0.12	0.954		2.82468	0.497895	0	-0.0969231		2.82468	0.497895	0	-0.0969231		2.10594	0.194955	0.772041		2.83522	0.501581	0	-0.093237		2.83522	0.501581	0	-0.093237		2.82468	0.497895	0	-0.0969231
0.14	0.961		2.84876	0.54153	0	-0.118397		2.84876	0.54153	0	-0.118397		2.1341	0.206762	0.766045		2.85521	0.545858	0	-0.114069		2.85521	0.545858	0	-0.114069		2.84876	0.54153	0	-0.118397
0.16	0.967		2.86903	0.578845	0	-0.135658		2.86903	0.578845	0	-0.135658		2.16239	0.217701	0.760238		2.87204	0.582806	0	-0.131696		2.87204	0.582806	0	-0.131696		2.86903	0.578845	0	-0.135658
0.18	0.975		2.88779	0.611209	0	-0.149063		2.88779	0.611209	0	-0.149063		2.19735	0.22852	0.757299		2.88762	0.614091	0	-0.146181		2.88762	0.614091	0	-0.146181		2.88779	0.611209	0	-0.149063
0.2	0.983		2.90446	0.639458	0	-0.159738		2.90446	0.639458	0	-0.159738		2.23245	0.239399	0.75448		2.90146	0.640802	0	-0.158394		2.90146	0.640802	0	-0.158394		2.90446	0.639458	0	-0.159738
0.22	0.991		2.91942	0.664282	0	-0.168232		2.91942	0.664282	0	-0.168232		2.26726	0.250616	0.751601		2.91388	0.663804	0	-0.16871		2.91388	0.663804	0	-0.16871		2.91942	0.664282	0	-0.168232
0.24	0.999		2.93297	0.686254	0	-0.174988		2.93297	0.686254	0	-0.174988		2.30111	0.262297	0.748384		2.92513	0.683794	0	-0.177448		2.92513	0.683794	0	-0.177448		2.93297	0.686254	0	-0.174988
0.26	1.008		2.94598	0.706018	0	-0.180196		2.94598	0.706018	0	-0.180196		2.33609	0.27475	0.745703		2.93593	0.701469	0	-0.184745		2.93593	0.701469	0	-0.184745		2.94598	0.706018	0	-0.180196
0.28	1.017		2.95809	0.723947	0	-0.184342		2.95809	0.723947	0	-0.184342		2.36907	0.287847	0.74225		2.94598	0.717261	0	-0.191029		2.94598	0.717261	0	-0.191029		2.95809	0.723947	0	-0.184342
0.3	1.025		2.96889	0.740192	0	-0.187804		2.96889	0.740192	0	-0.187804		2.39788	0.30116	0.737153		2.95495	0.731387	0	-0.196609		2.95495	0.731387	0	-0.196609		2.96889	0.740192	0	-0.187804
0.32	1.034		2.97963	0.755207	0	-0.190372		2.97963	0.755207	0	-0.190372		2.42832	0.315074	0.73284		2.96387	0.74429	0	-0.201289		2.96387	0.74429	0	-0.201289		2.97963	0.755207	0	-0.190372
0.34	1.043		2.9899	0.769208	0	-0.192399		2.9899	0.769208	0	-0.192399		2.45709	0.329429	0.727926		2.97159	0.755977	0	-0.20563		2.97159	0.755977	0	-0.20563		2.9899	0.769208	0	-0.192399
0.36	1.052		2.99978	0.782376	0	-0.193986		2.99978	0.782376	0	-0.193986		2.48452	0.344123	0.722571		2.97855	0.766565	0	-0.209796		2.97855	0.766565	0	-0.209796		2.99978	0.782376	0	-0.193986
0.38	1.061		3.00933	0.794861	0	-0.195212		3.00933	0.794861	0	-0.195212		2.51085	0.359088	0.716877		2.98529	0.776291	0	-0.213781		2.98529	0.776291	0	-0.213781		3.00933	0.794861	0	-0.195212
0.4	1.069		3.01804	0.806615	0	-0.196315		3.01804	0.806615	0	-0.196315		2.5338	0.373872	0.709912		2.99142	0.785219	0	-0.217711		2.99142	0.785219	0	-0.217711		3.01804	0.806615	0	-0.196315
0.42	1.078		3.02706	0.817944	0	-0.196962		3.02706	0.817944	0	-0.196962		2.55924	0.389089	0.704128		2.99779	0.793633	0	-0.221273		2.99779	0.793633	0	-0.221273		3.02706	0.817944	0	-0.196962
0.44	1.086		3.03533	0.828756	0	-0.197587		3.03533	0.828756	0	-0.197587		2.58089	0.404119	0.696911		3.00362	0.801523	0	-0.22482		3.00362	0.801523	0	-0.22482		3.03533	0.828756	0	-0.197587
0.46	1.093		3.04281	0.838968	0	-0.198189		3.04281	0.838968	0	-0.198189		2.60018	0.418703	0.688881		3.00889	0.808875	0	-0.228282		3.00889	0.808875	0	-0.228282		3.04281	0.838968	0	-0.198189
0.48	1.101		3.05068	0.848868	0	-0.198412		3.05068	0.848868	0	-0.198412		2.62256	0.433633	0.682297		3.01443	0.815915	0	-0.231364		3.01443	0.815915	0	-0.231364		3.05068	0.848868	0	-0.198412
0.5	1.107		3.05723	0.858156	0	-0.198861		3.05723	0.858156	0	-0.198861		2.63889	0.447779	0.673367		3.01905	0.822463	0	-0.234554		3.01905	0.822463	0	-0.234554		3.05723	0.858156	0	-0.198861
0.52	1.114		3.06417	0.867122	0	-0.198956		3.06417	0.867122	0	-0.198956		2.65907	0.462176	0.666221		3.02395	0.828733	0	-0.237344		3.02395	0.828733	0	-0.237344		3.06417	0.867122	0	-0.198956
0.54	1.119		3.06981	0.875464	0	-0.199301		3.06981	0.875464	0	-0.199301		2.6734	0.47568	0.656824		3.02792	0.834533	0	-0.240231		3.02792	0.834533	0	-0.240231		3.06981	0.875464	0	-0.199301
0.56	1.124		3.07524	0.883289	0	-0.199494		3.07524	0.883289	0	-0.199494		2.6894	0.48892	0.64832		3.03175	0.839947	0	-0.242836		3.03175	0.839947	0	-0.242836		3.07524	0.883289	0	-0.199494
0.58	1.129		3.08051	0.890689	0	-0.199565		3.08051	0.890689	0	-0.199565		2.70557	0.50207	0.64008		3.03546	0.845045	0	-0.24521		3.03546	0.845045	0	-0.24521		3.08051	0.890689	0	-0.199565
0.6	1.133		3.08504	0.897556	0	-0.199722		3.08504	0.897556	0	-0.199722		2.7191	0.514654	0.63093		3.03866	0.849758	0	-0.24752		3.03866	0.849758	0	-0.24752		3.08504	0.897556	0	-0.199722
0.62	1.136		3.08881	0.903796	0	-0.199957		3.08881	0.903796	0	-0.199957		2.73108	0.526531	0.621346		3.04131	0.85403	0	-0.249723		3.04131	0.85403	0	-0.249723		3.08881	0.903796	0	-0.199957
0.64	1.138		3.09179	0.909332	0	-0.200267		3.09179	0.909332	0	-0.200267		2.74182	0.537652	0.611469		3.04341	0.857812	0	-0.251786		3.04341	0.857812	0	-0.251786		3.09179	0.909332	0	-0.200267
0.66	1.139		3.09396	0.914097	0	-0.20065		3.09396	0.914097	0	-0.20065		2.75144	0.547995	0.601348		3.04494	0.861062	0	-0.253684		3.04494	0.861062	0	-0.253684		3.09396	0.914097	0	-0.20065
0.68	1.14		3.0959	0.918221	0	-0.200922		3.0959	0.918221	0	-0.200922		2.76241	0.558088	0.592005		3.04631	0.863872	0	-0.255271		3.04631	0.863872	0	-0.255271		3.0959	0.918221	0	-0.200922
0.7	1.139		3.09646	0.921443	0	-0.201481		3.09646	0.921443	0	-0.201481		2.76861	0.566948	0.580912		3.04671	0.866064	0	-0.25686		3.04671	0.866064	0	-0.25686		3.09646	0.921443	0	-0.201481
0.72	1.137		3.09616	0.923727	0	-0.202111		3.09616	0.923727	0	-0.202111		2.77478	0.574897	0.570052		3.04649	0.867619	0	-0.258219		3.04649	0.867619	0	-0.258219		3.09616	0.923727	0	-0.202111
0.74	1.135		3.09559	0.925235	0	-0.202626		3.09559	0.925235	0	-0.202626		2.78258	0.582557	0.560103		3.04609	0.868646	0	-0.259215		3.04609	0.868646	0	-0.259215		3.09559	0.925235	0	-0.202626
0.76	1.131		3.0936	0.925727	0	-0.203428		3.0936	0.925727	0	-0.203428		2.78568	0.588931	0.548443		3.04469	0.868984	0	-0.260172		3.04469	0.868984	0	-0.260172		3.0936	0.925727	0	-0.203428
0.78	1.126		3.09072	0.925193	0	-0.204297		3.09072	0.925193	0	-0.204297		2.78883	0.594371	0.537069		3.04266	0.868626	0	-0.260864		3.04266	0.868626	0	-0.260864		3.09072	0.925193	0	-0.204297
0.8	1.12		3.08695	0.923626	0	-0.205231		3.08695	0.923626	0	-0.205231		2.79121	0.598942	0.525629		3.04	0.867568	0	-0.261289		3.04	0.867568	0	-0.261289		3.08695	0.923626	0	-0.205231
0.82	1.113		3.08228	0.921025	0	-0.206227		3.08228	0.921025	0	-0.206227		2.79265	0.602653	0.514058		3.03671	0.865807	0	-0.261444		3.03671	0.865807	0	-0.261444		3.08228	0.921025	0	-0.206227
0.84	1.104		3.07613	0.917205	0	-0.207463		3.07613	0.917205	0	-0.207463		2.79069	0.604938	0.501347		3.03237	0.86322	0	-0.261448		3.03237	0.86322	0	-0.261448		3.07613	0.917205	0	-0.207463
0.86	1.095		3.06962	0.912387	0	-0.208534		3.06962	0.912387	0	-0.208534		2.7915	0.606813	0.490062		3.02778	0.859952	0	-0.26097		3.02778	0.859952	0	-0.26097		3.06962	0.912387	0	-0.208534
0.88	1.084		3.06162	0.906393	0	-0.20983		3.06162	0.906393	0	-0.20983		2.78784	0.607345	0.477187		3.02215	0.85588	0	-0.260342		3.02215	0.85588	0	-0.260342		3.06162	0.906393	0	-0.20983
0.9	1.072		3.05268	0.89926	0	-0.211122		3.05268	0.89926	0	-0.211122		2.7843	0.606919	0.464655		3.01585	0.851029	0	-0.259353		3.01585	0.851029	0	-0.259353		3.05268	0.89926	0	-0.211122
0.92	1.059		3.0428	0.891028	0	-0.212396		3.0428	0.891028	0	-0.212396		2.77998	0.605607	0.452081		3.00888	0.845421	0	-0.258004		3.00888	0.845421	0	-0.258004		3.0428	0.891028	0	-0.212396
0.94	1.044		3.0314	0.881557	0	-0.213814		3.0314	0.881557	0	-0.213814		2.77227	0.602871	0.438393		3.00084	0.838956	0	-0.256416		3.00084	0.838956	0	-0.256416		3.0314	0.881557	0	-0.213814
0.96	1.029		3.01961	0.871093	0	-0.214967		3.01961	0.871093	0	-0.214967		2.76726	0.599711	0.426129		2.99253	0.831797	0	-0.254263		2.99253	0.831797	0	-0.254263		3.01961	0.871093	0	-0.214967
0.98	1.012		3.00631	0.859494	0	-0.216222		3.00631	0.859494	0	-0.216222		2.75776	0.595234	0.412289		2.98316	0.823843	0	-0.251873		2.98316	0.823843	0	-0.251873		3.00631	0.859494	0	-0.216222
1	0.994		2.99204	0.846829	0	-0.217338		2.99204	0.846829	0	-0.217338		2.74827	0.589811	0.398766		2.9731	0.815135	0	-0.249032		2.9731	0.815135	0	-0.249032		2.99204	0.846829	0	-0.217338
1.02	0.976		2.97742	0.833327	0	-0.21812		2.97742	0.833327	0	-0.21812		2.74033	0.584052	0.386189		2.96203	0.805612	0	-0.245836		2.96203	0.805612	0	-0.245836		2.97742	0.833327	0	-0.21812
1.04	0.956		2.96132	0.818852	0	-0.218919		2.96132	0.818852	0	-0.218919		2.72767	0.577038	0.371948		2.94866	0.794889	0	-0.242882		2.94866	0.794889	0	-0.242882		2.96132	0.818852	0	-0.218919
1.06	0.936		2.94486	0.803629	0	-0.219319		2.94486	0.803629	0	-0.219319		2.71727	0.569621	0.358962		2.935	0.783247	0	-0.239701		2.935	0.783247	0	-0.239701		2.94486	0.803629	0	-0.219319
1.08	0.915		2.92752	0.787688	0	-0.2195		2.92752	0.787688	0	-0.2195		2.70471	0.561479	0.345379		2.9206	0.77078	0	-0.236408		2.9206	0.77078	0	-0.236408		2.92752	0.787688	0	-0.2195
1.1	0.893		2.90929	0.77106	0	-0.219416		2.90929	0.77106	0	-0.219416		2.69074	0.552551	0.331521		2.90547	0.757563	0	-0.232913		2.90547	0.757563	0	-0.232913		2.90929	0.77106	0	-0.219416
1.12	0.871		2.89077	0.753936	0	-0.218871		2.89077	0.753936	0	-0.218871		2.67792	0.543326	0.318449		2.89009	0.74379	0	-0.229017		2.89009	0.74379	0	-0.229017		2.89077	0.753936	0	-0.218871
1.14	0.849		2.87201	0.736475	0	-0.217878		2.87201	0.736475	0	-0.217878		2.6651	0.533925	0.305674		2.87452	0.729616	0	-0.224737		2.87452	0.729616	0	-0.224737		2.87201	0.736475	0	-0.217878
1.16	0.827		2.85306	0.718806	0	-0.21645		2.85306	0.718806	0	-0.21645		2.652	0.524384	0.293075		2.85878	0.715169	0	-0.220087		2.85878	0.715169	0	-0.220087		2.85306	0.718806	0	-0.21645
1.18	0.805		2.83394	0.701039	0	-0.214593		2.83394	0.701039	0	-0.214593		2.63855	0.514715	0.280616		2.84291	0.700551	0	-0.215081		2.84291	0.700551	0	-0.215081		2.83394	0.701039	0	-0.214593
1.2	0.783		2.81469	0.683263	0	-0.212314		2.81469	0.683263	0	-0.212314		2.62473	0.504929	0.268285		2.82693	0.685847	0	-0.209731		2.82693	0.685847	0	-0.209731		2.81469	0.683263	0	-0.212314
1.22	0.761		2.79533	0.665553	0	-0.209618		2.79533	0.665553	0	-0.209618		2.61052	0.495032	0.256071		2.81085	0.671125	0	-0.204046		2.81085	0.671125	0	-0.204046		2.79533	0.665553	0	-0.209618
1.24	0.74		2.77648	0.648105	0	-0.20637		2.77648	0.648105	0	-0.20637		2.59833	0.485476	0.244968		2.79521	0.656554	0	-0.197921		2.79521	0.656554	0	-0.197921		2.77648	0.648105	0	-0.20637
1.26	0.719		2.75762	0.630939	0	-0.202785		2.75762	0.630939	0	-0.202785		2.5847	0.475953	0.233524		2.77954	0.642157	0	-0.191567		2.77954	0.642157	0	-0.191567		2.75762	0.630939	0	-0.202785
1.28	0.7		2.73993	0.614334	0	-0.198595		2.73993	0.614334	0	-0.198595		2.57522	0.467231	0.224047		2.75086	0.625037	0	-0.187891		2.75086	0.625037	0	-0.187891		2.73993	0.614334	0	-0.198595
1.3	0.682		2.72294	0.598373	0	-0.194084		2.72294	0.598373	0	-0.194084		2.5657	0.459118	0.214769		2.72208	0.606101	0	-0.186357		2.72208	0.606101	0	-0.186357		2.72294	0.598373	0	-0.194084
1.32	0.665		2.70668	0.583119	0	-0.189316		2.70668	0.583119	0	-0.189316		2.55662	0.451554	0.205882		2.69455	0.586295	0	-0.186141		2.69455	0.586295	0	-0.186141		2.70668	0.583119	0	-0.189316
1.34	0.649		2.69119	0.568614	0	-0.184347		2.69119	0.568614	0	-0.184347		2.54815	0.444519	0.197446		2.66831	0.566304	0	-0.186657		2.66831	0.566304	0	-0.186657		2.69119	0.568614	0	-0.184347
1.36	0.635		2.67708	0.555005	0	-0.17911		2.67708	0.555005	0	-0.17911		2.54278	0.438415	0.190481		2.64441	0.546811	0	-0.187305		2.64441	0.546811	0	-0.187305		2.67708	0.555005	0	-0.17911
1.38	0.624		2.66503	0.542522	0	-0.173628		2.66503	0.542522	0	-0.173628		2.54205	0.43378	0.185585		2.624	0.528493	0	-0.187656		2.624	0.528493	0	-0.187656		2.66503	0.542522	0	-0.173628
1.4	0.614		2.65396	0.5311	0	-0.168345		2.65396	0.5311	0	-0.168345		2.53991	0.429996	0.18022		2.60525	0.511457	0	-0.187988		2.60525	0.511457	0	-0.187988		2.65396	0.5311	0	-0.168345
1.42	0.606		2.64445	0.520799	0	-0.163157		2.64445	0.520799	0	-0.163157		2.54027	0.427259	0.176004		2.58915	0.495937	0	-0.18802		2.58915	0.495937	0	-0.18802		2.64445	0.520799	0	-0.163157
1.44	0.601		2.63715	0.511774	0	-0.158052		2.63715	0.511774	0	-0.158052		2.54514	0.426051	0.173741		2.57678	0.482262	0	-0.187564		2.57678	0.482262	0	-0.187564		2.63715	0.511774	0	-0.158052
1.46	0.598		2.63154	0.504029	0	-0.153321		2.63154	0.504029	0	-0.153321		2.55102	0.426153	0.171949		2.56729	0.47049	0	-0.18686		2.56729	0.47049	0	-0.18686		2.63154	0.504029	0	-0.153321
1.48	0.597		2.62766	0.497564	0	-0.149027		2.62766	0.497564	0	-0.149027		2.55849	0.427503	0.170847		2.56071	0.460649	0	-0.185943		2.56071	0.460649	0	-0.185943		2.62766	0.497564	0	-0.149027
1.5	0.599		2.6261	0.49249	0	-0.145112		2.6261	0.49249	0	-0.145112		2.57015	0.43052	0.171497		2.55808	0.452921	0	-0.18468		2.55808	0.452921	0	-0.18468		2.6261	0.49249	0	-0.145112
1.52	0.604		2.62694	0.488898	0	-0.141706		2.62694	0.488898	0	-0.141706		2.58507	0.43539	0.17348		2.5595	0.447455	0	-0.183149		2.5595	0.447455	0	-0.183149		2.62694	0.488898	0	-0.141706
1.54	0.611		2.62964	0.486756	0	-0.139026		2.62964	0.486756	0	-0.139026		2.60047	0.441772	0.17561		2.56407	0.444204	0	-0.181578		2.56407	0.444204	0	-0.181578		2.62964	0.486756	0	-0.139026
1.56	0.622		2.63538	0.48627	0	-0.136833		2.63538	0.48627	0	-0.136833		2.62203	0.450489	0.180228		2.57379	0.443498	0	-0.179604		2.57379	0.443498	0	-0.179604		2.63538	0.48627	0	-0.136833
1.58	0.634		2.64247	0.487277	0	-0.135626		2.64247	0.487277	0	-0.135626		2.6406	0.460474	0.183511		2.58581	0.445107	0	-0.177795		2.58581	0.445107	0	-0.177795		2.64247	0.487277	0	-0.135626
1.6	0.65		2.65263	0.490002	0	-0.134913		2.65263	0.490002	0	-0.134913		2.66598	0.472844	0.189526		2.603	0.449413	0	-0.175501		2.603	0.449413	0	-0.175501		2.65263	0.490002	0	-0.134913
1.62	0.668		2.66475	0.494415	0	-0.135047		2.66475	0.494415	0	-0.135047		2.69076	0.487019	0.195156		2.62354	0.456417	0	-0.173044		2.62354	0.456417	0	-0.173044		2.66475	0.494415	0	-0.135047
1.64	0.688		2.67881	0.500508	0	-0.13594		2.67881	0.500508	0	-0.13594		2.71633	0.502856	0.200981		2.64735	0.466164	0	-0.170284		2.64735	0.466164	0	-0.170284		2.67881	0.500508	0	-0.13594
1.66	0.711		2.69538	0.508414	0	-0.137378		2.69538	0.508414	0	-0.137378		2.74547	0.520879	0.208144		2.67541	0.478943	0	-0.166849		2.67541	0.478943	0	-0.166849		2.69538	0.508414	0	-0.137378
1.68	0.737		2.7145	0.518272	0	-0.13934		2.7145	0.518272	0	-0.13934		2.77698	0.541282	0.216121		2.70779	0.495077	0	-0.162535		2.70779	0.495077	0	-0.162535		2.7145	0.518272	0	-0.13934
1.7	0.764		2.735	0.529969	0	-0.142033		2.735	0.529969	0	-0.142033		2.80559	0.563013	0.222718		2.7425	0.514477	0	-0.157526		2.7425	0.514477	0	-0.157526		2.735	0.529969	0	-0.142033
1.72	0.793		2.75739	0.543558	0	-0.145121		2.75739	0.543558	0	-0.145121		2.83619	0.586427	0.229987		2.77935	0.537094	0	-0.151585		2.77935	0.537094	0	-0.151585		2.75739	0.543558	0	-0.145121
1.74	0.824		2.78165	0.559107	0	-0.148482		2.78165	0.559107	0	-0.148482		2.86796	0.611626	0.237573		2.7995	0.558483	0	-0.149106		2.7995	0.558483	0	-0.149106		2.78165	0.559107	0	-0.148482
1.76	0.856		2.80718	0.576558	0	-0.152133		2.80718	0.576558	0	-0.152133		2.89825	0.638019	0.244374		2.82069	0.579324	0	-0.149367		2.82069	0.579324	0	-0.149367		2.80718	0.576558	0	-0.152133
1.78	0.889		2.83392	0.595876	0	-0.155892		2.83392	0.595876	0	-0.155892		2.92844	0.66551	0.250981		2.84289	0.600122	0	-0.151646		2.84289	0.600122	0	-0.151646		2.83392	0.595876	0	-0.155892
1.8	0.923		2.86179	0.617049	0	-0.159595		2.86179	0.617049	0	-0.159595		2.95877	0.694086	0.25749		2.86603	0.621258	0	-0.155387		2.86603	0.621258	0	-0.155387		2.86179	0.617049	0	-0.159595
1.82	0.958		2.89077	0.640081	0	-0.163093		2.89077	0.640081	0	-0.163093		2.98925	0.723747	0.263914		2.89009	0.643018	0	-0.160156		2.89009	0.643018	0	-0.160156		2.89077	0.640081	0	-0.163093
1.84	0.993		2.92022	0.66483	0	-0.166409		2.92022	0.66483	0	-0.166409		3.01745	0.753788	0.269253		2.91454	0.665496	0	-0.165743		2.91454	0.665496	0	-0.165743		2.92022	0.66483	0	-0.166409
1.86	1.029		2.95065	0.691344	0	-0.169218		2.95065	0.691344	0	-0.169218		3.04745	0.784858	0.275212		2.93981	0.68888	0	-0.171682		2.93981	0.68888	0	-0.171682		2.95065	0.691344	0	-0.169218
1.88	1.064		2.98086	0.719339	0	-0.171755		2.98086	0.719339	0	-0.171755		3.07287	0.815513	0.279142		2.96488	0.713048	0	-0.178046		2.96488	0.713048	0	-0.178046		2.98086	0.719339	0	-0.171755
1.9	1.098		3.01071	0.748567	0	-0.17387		3.01071	0.748567	0	-0.17387		3.09708	0.845654	0.282487		2.98626	0.73691	0	-0.185527		2.98626	0.73691	0	-0.185527		3.01071	0.748567	0	-0.17387
1.92	1.132		3.04072	0.778982	0	-0.175279		3.04072	0.778982	0	-0.175279		3.12272	0.876027	0.286346		3.00741	0.760597	0	-0.193663		3.00741	0.760597	0	-0.193663		3.04072	0.778982	0	-0.175279
1.94	1.164		3.06965	0.810181	0	-0.176298		3.06965	0.810181	0	-0.176298		3.14317	0.90505	0.287973		3.0278	0.784051	0	-0.202429		3.0278	0.784051	0	-0.202429		3.06965	0.810181	0	-0.176298
1.96	1.195		3.09797	0.841989	0	-0.176669		3.09797	0.841989	0	-0.176669		3.16455	0.933497	0.28995		3.04777	0.807311	0	-0.211348		3.04777	0.807311	0	-0.211348		3.09797	0.841989	0	-0.176669
1.98	1.224		3.12503	0.874053	0	-0.176571		3.12503	0.874053	0	-0.176571		3.18259	0.960515	0.290503		3.06685	0.830262	0	-0.220362		3.06685	0.830262	0	-0.220362		3.12503	0.874053	0	-0.176571
2	1.251		3.15074	0.906055	0	-0.175997		3.15074	0.906055	0	-0.175997		3.19928	0.986103	0.290485		3.08497	0.852784	0	-0.229268		3.08497	0.852784	0	-0.229268		3.15074	0.906055	0	-0.175997
2.02	1.275		3.17442	0.937505	0	-0.175172		3.17442	0.937505	0	-0.175172		3.21216	1.0094	0.288897		3.10165	0.874625	0	-0.238052		3.10165	0.874625	0	-0.238052		3.17442	0.937505	0	-0.175172
2.04	1.298		3.19713	0.968368	0	-0.173733		3.19713	0.968368	0	-0.173733		3.22808	1.0321	0.2886		3.11766	0.895818	0	-0.246283		3.11766	0.895818	0	-0.246283		3.19713	0.968368	0	-0.173733
2.06	1.317		3.21709	0.997988	0	-0.172373		3.21709	0.997988	0	-0.172373		3.23573	1.05154	0.284896		3.1309	0.915711	0	-0.25465		3.1309	0.915711	0	-0.25465		3.21709	0.997988	0	-0.172373
2.08	1.334		3.23536	1.0262	0	-0.170744		3.23536	1.0262	0	-0.170744		3.24625	1.06958	0.282462		3.14131	0.933769	0	-0.263173		3.14131	0.933769	0	-0.263173		3.23536	1.0262	0	-0.170744
2.1	1.347		3.25071	1.05242	0	-0.169362		3.25071	1.05242	0	-0.169362		3.25031	1.08434	0.277418		3.15006	0.949957	0	-0.27183		3.15006	0.949957	0	-0.27183		3.25071	1.05242	0	-0.169362
2.12	1.357		3.26361	1.07638	0	-0.168109		3.26361	1.07638	0	-0.168109		3.25478	1.09683	0.272658		3.15742	0.964325	0	-0.280159		3.15742	0.964325	0	-0.280159		3.26361	1.07638	0	-0.168109
2.14	1.364		3.27402	1.09779	0	-0.167087		3.27402	1.09779	0	-0.167087		3.25723	1.10692	0.267174		3.16335	0.976893	0	-0.287986		3.16335	0.976893	0	-0.287986		3.27402	1.09779	0	-0.167087
2.16	1.368		3.2819	1.11645	0	-0.166395		3.2819	1.11645	0	-0.166395		3.25791	1.11461	0.261082		3.16784	0.987663	0	-0.295184		3.16784	0.987663	0	-0.295184		3.2819	1.11645	0	-0.166395
2.18	1.368		3.28662	1.13194	0	-0.166338		3.28662	1.13194	0	-0.166338		3.25436	1.11904	0.253386		3.17053	0.996512	0	-0.301771		3.17053	0.996512	0	-0.301771		3.28662	1.13194	0	-0.166338
2.2	1.364		3.2881	1.14393	0	-0.166994		3.2881	1.14393	0	-0.166994		3.24861	1.12028	0.244959		3.17138	1.00333	0	-0.307591		3.17138	1.00333	0	-0.307591		3.2881	1.14393	0	-0.166994
2.22	1.358		3.28746	1.15255	0	-0.167993		3.28746	1.15255	0	-0.167993		3.24528	1.12003	0.237718		3.17101	1.00824	0	-0.312297		3.17101	1.00824	0	-0.312297		3.28746	1.15255	0	-0.167993
2.24	1.348		3.28358	1.15751	0	-0.169819		3.28358	1.15751	0	-0.169819		3.23547	1.1164	0.227974		3.1688	1.01114	0	-0.316191		3.1688	1.01114	0	-0.316191		3.28358	1.15751	0	-0.169819
2.26	1.334		3.27637	1.15858	0	-0.172494		3.27637	1.15858	0	-0.172494		3.22359	1.1096	0.217597		3.16469	1.01192	0	-0.319157		3.16469	1.01192	0	-0.319157		3.27637	1.15858	0	-0.172494
2.28	1.318		3.267	1.15602	0	-0.175593		3.267	1.15602	0	-0.175593		3.21401	1.10127	0.2084		3.15935	1.01074	0	-0.320873		3.15935	1.01074	0	-0.320873		3.267	1.15602	0	-0.175593
2.3	1.299		3.25491	1.14982	0	-0.17932		3.25491	1.14982	0	-0.17932		3.20034	1.09045	0.19773		3.15246	1.0076	0	-0.321543		3.15246	1.0076	0	-0.321543		3.25491	1.14982	0	-0.17932
2.32	1.277		3.24013	1.14004	0	-0.183638		3.24013	1.14004	0	-0.183638		3.18485	1.07722	0.186553		3.14403	1.00253	0	-0.321146		3.14403	1.00253	0	-0.321146		3.24013	1.14004	0	-0.183638
2.34	1.252		3.22263	1.12673	0	-0.188488		3.22263	1.12673	0	-0.188488		3.1673	1.0616	0.174779		3.13406	0.99556	0	-0.319657		3.13406	0.99556	0	-0.319657		3.22263	1.12673	0	-0.188488
2.36	1.226		3.20363	1.11037	0	-0.193383		3.20363	1.11037	0	-0.193383		3.15249	1.04518	0.164403		3.12225	0.986617	0	-0.31714		3.12225	0.986617	0	-0.31714		3.20363	1.11037	0	-0.193383
2.38	1.197		3.18203	1.091	0	-0.198667		3.18203	1.091	0	-0.198667		3.13175	1.02632	0.151821		3.10702	0.975178	0	-0.314484		3.10702	0.975178	0	-0.314484		3.18203	1.091	0	-0.198667
2.4	1.167		3.15901	1.06904	0	-0.203829		3.15901	1.06904	0	-0.203829		3.11382	1.00666	0.140681		3.09079	0.961644	0	-0.311222		3.09079	0.961644	0	-0.311222		3.15901	1.06904	0	-0.203829
2.42	1.135		3.13406	1.04469	0	-0.208988		3.13406	1.04469	0	-0.208988		3.09237	0.985386	0.128343		3.07321	0.946213	0	-0.307462		3.07321	0.946213	0	-0.307462		3.13406	1.04469	0	-0.208988
2.44	1.102		3.10781	1.01832	0	-0.213839		3.10781	1.01832	0	-0.213839		3.07171	0.963291	0.116614		3.0547	0.929185	0	-0.302978		3.0547	0.929185	0	-0.302978		3.10781	1.01832	0	-0.213839
2.46	1.069		3.08091	0.990455	0	-0.218113		3.08091	0.990455	0	-0.218113		3.05241	0.941105	0.105709		3.03575	0.910933	0	-0.297636		3.03575	0.910933	0	-0.297636		3.08091	0.990455	0	-0.218113
2.48	1.035		3.05291	0.961326	0	-0.221943		3.05291	0.961326	0	-0.221943		3.03029	0.918119	0.093895		3.01601	0.89164	0	-0.291629		3.01601	0.89164	0	-0.291629		3.05291	0.961326	0	-0.221943
2.5	1.001		3.02442	0.931329	0	-0.225063		3.02442	0.931329	0	-0.225063		3.00947	0.895042	0.0828812		2.99592	0.871582	0	-0.28481		2.99592	0.871582	0	-0.28481		3.02442	0.931329	0	-0.225063
2.52	0.967		2.99553	0.90079	0	-0.227434		2.99553	0.90079	0	-0.227434		2.98825	0.871901	0.0719577		2.97556	0.850987	0	-0.277237		2.97556	0.850987	0	-0.277237		2.99553	0.90079	0	-0.227434
2.54	0.934		2.96692	0.870144	0	-0.228856		2.96692	0.870144	0	-0.228856		2.96902	0.849383	0.0620985		2.95331	0.829583	0	-0.269417		2.95331	0.829583	0	-0.269417		2.96692	0.870144	0	-0.228856
2.56	0.902		2.9387	0.839738	0	-0.229353		2.9387	0.839738	0	-0.229353		2.95016	0.827522	0.0526173		2.92988	0.807391	0	-0.261699		2.92988	0.807391	0	-0.261699		2.9387	0.839738	0	-0.229353
2.58	0.871		2.91095	0.809843	0	-0.228959		2.91095	0.809843	0	-0.228959		2.9316	0.806323	0.043478		2.90685	0.784866	0	-0.253936		2.90685	0.784866	0	-0.253936		2.91095	0.809843	0	-0.228959
2.6	0.842		2.88436	0.780824	0	-0.22756		2.88436	0.780824	0	-0.22756		2.91578	0.786429	0.0356773		2.88477	0.762478	0	-0.245906		2.88477	0.762478	0	-0.245906		2.88436	0.780824	0	-0.22756
2.62	0.814		2.85844	0.752806	0	-0.225418		2.85844	0.752806	0	-0.225418		2.89879	0.767258	0.0275714		2.86325	0.740462	0	-0.237763		2.86325	0.740462	0	-0.237763		2.85844	0.752806	0	-0.225418
2.64	0.789		2.83444	0.726167	0	-0.222288		2.83444	0.726167	0	-0.222288		2.88688	0.750002	0.021742		2.84332	0.719229	0	-0.229226		2.84332	0.719229	0	-0.229226		2.83444	0.726167	0	-0.222288
2.66	0.766		2.81188	0.701045	0	-0.218506		2.81188	0.701045	0	-0.218506		2.87485	0.734169	0.0159977		2.8246	0.698972	0	-0.220579		2.8246	0.698972	0	-0.220579		2.81188	0.701045	0	-0.218506
2.68	0.745		2.79085	0.67753	0	-0.214187		2.79085	0.67753	0	-0.214187		2.8639	0.719696	0.0108314		2.80713	0.679826	0	-0.211891		2.80713	0.679826	0	-0.211891		2.79085	0.67753	0	-0.214187
2.7	0.727		2.77199	0.655811	0	-0.209311		2.77199	0.655811	0	-0.209311		2.85664	0.707181	0.00730396		2.79147	0.661998	0	-0.203123		2.79147	0.661998	0	-0.203123		2.77199	0.655811	0	-0.209311
2.72	0.712		2.75539	0.636017	0	-0.204068		2.75539	0.636017	0	-0.204068		2.85172	0.696705	0.00481924		2.77704	0.645491	0	-0.194593		2.77704	0.645491	0	-0.194593		2.75539	0.636017	0	-0.204068
2.74	0.7		2.74114	0.618232	0	-0.198635		2.74114	0.618232	0	-0.198635		2.84899	0.688285	0.00329518		2.7529	0.627839	0	-0.189028		2.7529	0.627839	0	-0.189028		2.74114	0.618232	0	-0.198635
2.76	0.69		2.7287	0.602376	0	-0.193307		2.7287	0.602376	0	-0.193307		2.84604	0.681331	0.00171527		2.73183	0.610159	0	-0.185523		2.73183	0.610159	0	-0.185523		2.7287	0.602376	0	-0.193307
2.78	0.684		2.71926	0.588628	0	-0.187897		2.71926	0.588628	0	-0.187897		2.84915	0.67696	0.00266932		2.71585	0.593656	0	-0.18287		2.71585	0.593656	0	-0.18287		2.71926	0.588628	0	-0.187897
2.8	0.681		2.71234	0.576994	0	-0.182759		2.71234	0.576994	0	-0.182759		2.85332	0.674764	0.00404019		2.70414	0.578981	0	-0.180772		2.70414	0.578981	0	-0.180772		2.71234	0.576994	0	-0.182759
2.82	0.681		2.70798	0.567473	0	-0.178005		2.70798	0.567473	0	-0.178005		2.85956	0.6747	0.00623563		2.69674	0.566591	0	-0.178886		2.69674	0.566591	0	-0.178886		2.70798	0.567473	0	-0.178005
2.84	0.683		2.7056	0.559934	0	-0.173856		2.7056	0.559934	0	-0.173856		2.8656	0.676171	0.00829977		2.69271	0.556598	0	-0.177192		2.69271	0.556598	0	-0.177192		2.7056	0.559934	0	-0.173856
2.86	0.689		2.70636	0.554522	0	-0.170061		2.70636	0.554522	0	-0.170061		2.87774	0.680336	0.0128294		2.694	0.549479	0	-0.175104		2.694	0.549479	0	-0.175104		2.70636	0.554522	0	-0.170061
2.88	0.697		2.70916	0.551111	0	-0.167022		2.70916	0.551111	0	-0.167022		2.88845	0.68616	0.0166638		2.69874	0.545202	0	-0.172931		2.69874	0.545202	0	-0.172931		2.70916	0.551111	0	-0.167022
2.9	0.707		2.71395	0.549605	0	-0.164697		2.71395	0.549605	0	-0.164697		2.90018	0.69351	0.0208403		2.70685	0.543742	0	-0.17056		2.70685	0.543742	0	-0.17056		2.71395	0.549605	0	-0.164697
2.92	0.72		2.72129	0.550059	0	-0.16292		2.72129	0.550059	0	-0.16292		2.91573	0.703031	0.0264903		2.71929	0.545303	0	-0.167676		2.71929	0.545303	0	-0.167676		2.72129	0.550059	0	-0.16292
2.94	0.735		2.73063	0.552405	0	-0.161846		2.73063	0.552405	0	-0.161846		2.93117	0.714191	0.031969		2.7351	0.549869	0	-0.164382		2.7351	0.549869	0	-0.164382		2.73063	0.552405	0	-0.161846
2.96	0.751		2.74132	0.556471	0	-0.161541		2.74132	0.556471	0	-0.161541		2.94536	0.726283	0.0368088		2.7532	0.557233	0	-0.16078		2.7532	0.557233	0	-0.16078		2.74132	0.556471	0	-0.161541
2.98	0.77		2.75447	0.562387	0	-0.161605		2.75447	0.562387	0	-0.161605		2.96483	0.740582	0.043717		2.77549	0.567702	0	-0.15629		2.77549	0.567702	0	-0.15629		2.75447	0.562387	0	-0.161605
3	0.789		2.76835	0.569879	0	-0.162453		2.76835	0.569879	0	-0.162453		2.97932	0.755205	0.0484178		2.78845	0.578423	0	-0.153909		2.78845	0.578423	0	-0.153909		2.76835	0.569879	0	-0.162453
3.02	0.81		2.78401	0.578997	0	-0.163607		2.78401	0.578997	0	-0.163607		2.99815	0.77136	0.0547953		2.80146	0.589382	0	-0.153222		2.80146	0.589382	0	-0.153222		2.78401	0.578997	0	-0.163607
3.04	0.831		2.80027	0.58952	0	-0.165301		2.80027	0.58952	0	-0.165301		3.0136	0.787758	0.0596402		2.81495	0.60068	0	-0.154141		2.81495	0.60068	0	-0.154141		2.80027	0.58952	0	-0.165301
3.06	0.852		2.81701	0.601267	0	-0.167363		2.81701	0.601267	0	-0.167363		3.02873	0.804303	0.0642417		2.82885	0.612373	0	-0.156257		2.82885	0.612373	0	-0.156257		2.81701	0.601267	0	-0.167363
3.08	0.874		2.83475	0.614234	0	-0.169508		2.83475	0.614234	0	-0.169508		3.04618	0.821711	0.0696969		2.84358	0.624613	0	-0.15913		2.84358	0.624613	0	-0.15913		2.83475	0.614234	0	-0.169508
3.1	0.895		2.85227	0.628132	0	-0.171971		2.85227	0.628132	0	-0.171971		3.05941	0.838555	0.073289		2.85813	0.637268	0	-0.162835		2.85813	0.637268	0	-0.162835		2.85227	0.628132	0	-0.171971
3.12	0.916		2.87005	0.642863	0	-0.174442		2.87005	0.642863	0	-0.174442		3.0742	0.855508	0.0774448		2.87289	0.65034	0	-0.166965		2.87289	0.65034	0	-0.166965		2.87005	0.642863	0	-0.174442
3.14	0.935		2.88685	0.658039	0	-0.177156		2.88685	0.658039	0	-0.177156		3.0841	0.871083	0.0794917		2.88684	0.663567	0	-0.171629		2.88684	0.663567	0	-0.171629		2.88685	0.658039	0	-0.177156
3.16	0.954		2.90371	0.673634	0	-0.179653		2.90371	0.673634	0	-0.179653		3.09746	0.886745	0.0829168		2.90084	0.676972	0	-0.176315		2.90084	0.676972	0	-0.176315		2.90371	0.673634	0	-0.179653
3.18	0.971		2.91943	0.689307	0	-0.182236		2.91943	0.689307	0	-0.182236		3.10595	0.900978	0.0842548		2.91389	0.690309	0	-0.181234		2.91389	0.690309	0	-0.181234		2.91943	0.689307	0	-0.182236
3.2	0.986		2.93389	0.704763	0	-0.184808		2.93389	0.704763	0	-0.184808		3.11311	0.913758	0.0850216		2.92589	0.703359	0	-0.186212		2.92589	0.703359	0	-0.186212		2.93389	0.704763	0	-0.184808
3.22	0.999		2.94698	0.719741	0	-0.18731		2.94698	0.719741	0	-0.18731		3.119	0.925068	0.0852418		2.93676	0.715929	0	-0.191122		2.93676	0.715929	0	-0.191122		2.94698	0.719741	0	-0.18731
3.24	1.011		2.95923	0.734176	0	-0.189543		2.95923	0.734176	0	-0.189543		3.12603	0.935669	0.085932		2.94693	0.727984	0	-0.195735		2.94693	0.727984	0	-0.195735		2.95923	0.734176	0	-0.189543
3.26	1.019		2.96884	0.74751	0	-0.19203		2.96884	0.74751	0	-0.19203		3.12511	0.943207	0.0833307		2.95491	0.739079	0	-0.200462		2.95491	0.739079	0	-0.200462		2.96884	0.74751	0	-0.19203
3.28	1.026		2.97742	0.759766	0	-0.194178		2.97742	0.759766	0	-0.194178		3.12906	0.95004	0.082793		2.96203	0.749244	0	-0.2047		2.96203	0.749244	0	-0.2047		2.97742	0.759766	0	-0.194178
3.3	1.029		2.9832	0.770452	0	-0.196554		2.9832	0.770452	0	-0.196554		3.12497	0.953778	0.0789603		2.96683	0.758089	0	-0.208917		2.96683	0.758089	0	-0.208917		2.9832	0.770452	0	-0.196554
3.32	1.03		2.98723	0.779489	0	-0.198754		2.98723	0.779489	0	-0.198754		3.12333	0.956015	0.0762219		2.96971	0.765427	0	-0.212816		2.96971	0.765427	0	-0.212816		2.98723	0.779489	0	-0.198754
3.34	1.029		2.98951	0.786811	0	-0.200814		2.98951	0.786811	0	-0.200814		3.12033	0.956708	0.0729854		2.97132	0.771296	0	-0.216329		2.97132	0.771296	0	-0.216329		2.98951	0.786811	0	-0.200814
3.36	1.024		2.98882	0.792025	0	-0.2031		2.98882	0.792025	0	-0.2031		3.11118	0.954315	0.0672923		2.97083	0.775495	0	-0.21963		2.97083	0.775495	0	-0.21963		2.98882	0.792025	0	-0.2031
3.38	1.017		2.98625	0.795144	0	-0.205215		2.98625	0.795144	0	-0.205215		3.10436	0.950392	0.0626855		2.96902	0.77809	0	-0.222269		2.96902	0.77809	0	-0.222269		2.98625	0.795144	0	-0.205215
3.4	1.006		2.98061	0.795853	0	-0.207522		2.98061	0.795853	0	-0.207522		3.09128	0.943401	0.0556079		2.96468	0.778797	0	-0.224579		2.96468	0.778797	0	-0.224579		2.98061	0.795853	0	-0.207522
3.42	0.994		2.9736	0.794404	0	-0.209447		2.9736	0.794404	0	-0.209447		3.08283	0.935615	0.0505989		2.95886	0.777704	0	-0.226147		2.95886	0.777704	0	-0.226147		2.9736	0.794404	0	-0.209447
3.44	0.978		2.96351	0.790517	0	-0.211548		2.96351	0.790517	0	-0.211548		3.06633	0.924796	0.0423853		2.95049	0.774589	0	-0.227477		2.95049	0.774589	0	-0.227477		2.96351	0.790517	0	-0.211548
3.46	0.96		2.95145	0.784311	0	-0.213392		2.95145	0.784311	0	-0.213392		3.05187	0.912425	0.0352038		2.94047	0.76955	0	-0.228154		2.94047	0.76955	0	-0.228154		2.95145	0.784311	0	-0.213392
3.48	0.94		2.93743	0.775901	0	-0.214968		2.93743	0.775901	0	-0.214968		3.03593	0.89852	0.0275753		2.92883	0.762681	0	-0.228188		2.92883	0.762681	0	-0.228188		2.93743	0.775901	0	-0.214968
3.5	0.918		2.9215	0.765401	0	-0.216247		2.9215	0.765401	0	-0.216247		3.01843	0.883093	0.0194802		2.9156	0.754071	0	-0.227577		2.9156	0.754071	0	-0.227577		2.9215	0.765401	0	-0.216247
3.52	0.894		2.90366	0.752923	0	-0.217187		2.90366	0.752923	0	-0.217187		2.99933	0.86616	0.0109066		2.90079	0.743809	0	-0.226302		2.90079	0.743809	0	-0.226302		2.90366	0.752923	0	-0.217187
3.54	0.868		2.88394	0.738584	0	-0.21773		2.88394	0.738584	0	-0.21773		2.97855	0.847737	0.00184009		2.88442	0.731979	0	-0.224335		2.88442	0.731979	0	-0.224335		2.88394	0.738584	0	-0.21773
3.56	0.841		2.86295	0.722649	0	-0.217656		2.86295	0.722649	0	-0.217656		2.95846	0.828515	-0.00673672		2.86699	0.718795	0	-0.22151		2.86699	0.718795	0	-0.22151		2.86295	0.722649	0	-0.217656
3.58	0.813		2.84075	0.705355	0	-0.216949		2.84075	0.705355	0	-0.216949		2.9374	0.808547	-0.015515		2.84856	0.704442	0	-0.217862		2.84856	0.704442	0	-0.217862		2.84075	0.705355	0	-0.216949
3.6	0.784		2.8174	0.686909	0	-0.215582		2.8174	0.686909	0	-0.215582		2.91524	0.787851	-0.0245471		2.82918	0.689081	0	-0.21341		2.82918	0.689081	0	-0.21341		2.8174	0.686909	0	-0.215582
3.62	0.755		2.79354	0.667636	0	-0.213376		2.79354	0.667636	0	-0.213376		2.89434	0.767073	-0.0328508		2.80937	0.672973	0	-0.208039		2.80937	0.672973	0	-0.208039		2.79354	0.667636	0	-0.213376
3.64	0.725		2.76867	0.64767	0	-0.2105		2.76867	0.64767	0	-0.2105		2.87076	0.745666	-0.0420733		2.78872	0.656221	0	-0.201949		2.78872	0.656221	0	-0.201949		2.76867	0.64767	0	-0.2105
3.66	0.696		2.744	0.627398	0	-0.206633		2.744	0.627398	0	-0.206633		2.85061	0.724793	-0.0496663		2.75775	0.636777	0	-0.197253		2.75775	0.636777	0	-0.197253		2.744	0.627398	0	-0.206633
3.68	0.667		2.71906	0.607	0	-0.20201		2.71906	0.607	0	-0.20201		2.82875	0.704003	-0.0577929		2.71551	0.613179	0	-0.19583		2.71551	0.613179	0	-0.19583		2.71906	0.607	0	-0.20201
3.7	0.639		2.69449	0.586751	0	-0.196517		2.69449	0.586751	0	-0.196517		2.80866	0.683819	-0.0650025		2.6739	0.587105	0	-0.196162		2.6739	0.587105	0	-0.196162		2.69449	0.586751	0	-0.196517
3.72	0.612		2.6704	0.566863	0	-0.190253		2.6704	0.566863	0	-0.190253		2.78913	0.664317	-0.0718189		2.6331	0.559807	0	-0.197309		2.6331	0.559807	0	-0.197309		2.6704	0.566863	0	-0.190253
3.74	0.586		2.64685	0.547501	0	-0.18331		2.64685	0.547501	0	-0.18331		2.76999	0.645508	-0.0783173		2.59322	0.532207	0	-0.198604		2.59322	0.532207	0	-0.198604		2.64685	0.547501	0	-0.18331
3.76	0.562		2.62452	0.528902	0	-0.17566		2.62452	0.528902	0	-0.17566		2.75365	0.627933	-0.0835084		2.55539	0.50515	0	-0.199411		2.55539	0.50515	0	-0.199411		2.62452	0.528902	0	-0.17566
3.78	0.539		2.6029	0.511128	0	-0.167592		2.6029	0.511128	0	-0.167592		2.73647	0.61115	-0.0889326		2.51878	0.479065	0	-0.199655		2.51878	0.479065	0	-0.199655		2.6029	0.511128	0	-0.167592
3.8	0.519		2.58323	0.494433	0	-0.15896		2.58323	0.494433	0	-0.15896		2.72433	0.596116	-0.0921505		2.48547	0.45455	0	-0.198843		2.48547	0.45455	0	-0.198843		2.58323	0.494433	0	-0.15896
3.82	0.501		2.56505	0.478894	0	-0.150137		2.56505	0.478894	0	-0.150137		2.71262	0.582503	-0.0951163		2.45468	0.43185	0	-0.197182		2.45468	0.43185	0	-0.197182		2.56505	0.478894	0	-0.150137
3.84	0.485		2.54842	0.464558	0	-0.141266		2.54842	0.464558	0	-0.141266		2.70215	0.570235	-0.0975034		2.42651	0.411097	0	-0.194726		2.42651	0.411097	0	-0.194726		2.54842	0.464558	0	-0.141266
3.86	0.473		2.53456	0.451642	0	-0.13228		2.53456	0.451642	0	-0.13228		2.69799	0.5603	-0.0972354		2.40305	0.392607	0	-0.191315		2.40305	0.392607	0	-0.191315		2.53456	0.451642	0	-0.13228
3.88	0.463		2.52245	0.440109	0	-0.123706		2.52245	0.440109	0	-0.123706		2.69304	0.551927	-0.0972996		2.36909	0.374632	0	-0.189183		2.36909	0.374632	0	-0.189183		2.52245	0.440109	0	-0.123706
3.9	0.455		2.5121	0.429916	0	-0.115624		2.5121	0.429916	0	-0.115624		2.68913	0.544932	-0.0969265		2.32946	0.356699	0	-0.188841		2.32946	0.356699	0	-0.188841		2.5121	0.429916	0	-0.115624
3.92	0.451		2.50469	0.421206	0	-0.107922		2.50469	0.421206	0	-0.107922		2.69161	0.540273	-0.0939316		2.30114	0.340376	0	-0.188752		2.30114	0.340376	0	-0.188752		2.50469	0.421206	0	-0.107922
3.94	0.451		2.50036	0.414087	0	-0.100879		2.50036	0.414087	0	-0.100879		2.69829	0.538216	-0.089273		2.28458	0.326613	0	-0.188353		2.28458	0.326613	0	-0.188353		2.50036	0.414087	0	-0.100879
3.96	0.453		2.49801	0.408457	0	-0.0949136		2.49801	0.408457	0	-0.0949136		2.70376	0.537838	-0.0852155		2.27558	0.315548	0	-0.187822		2.27558	0.315548	0	-0.187822		2.49801	0.408457	0	-0.0949136
3.98	0.458		2.4982	0.404325	0	-0.0899152		2.4982	0.404325	0	-0.0899152		2.71266	0.539436	-0.0798384		2.2763	0.307442	0	-0.186798		2.2763	0.307442	0	-0.186798		2.4982	0.404325	0	-0.0899152
4	0.466		2.50096	0.401702	0	-0.0859687		2.50096	0.401702	0	-0.0859687		2.72434	0.543111	-0.0734357		2.28686	0.302503	0	-0.185168		2.28686	0.302503	0	-0.185168		2.50096	0.401702	0	-0.0859687
4.02	0.478		2.50691	0.400701	0	-0.0830412		2.50691	0.400701	0	-0.0830412		2.74103	0.549455	-0.0651107		2.30964	0.30122	0	-0.182523		2.30964	0.30122	0	-0.182523		2.50691	0.400701	0	-0.0830412
4.04	0.492		2.51494	0.401241	0	-0.0814605		2.51494	0.401241	0	-0.0814605		2.75656	0.557583	-0.0574551		2.34035	0.303678	0	-0.179023		2.34035	0.303678	0	-0.179023		2.51494	0.401241	0	-0.0814605
4.06	0.509		2.52559	0.403364	0	-0.0810236		2.52559	0.403364	0	-0.0810236		2.77545	0.567861	-0.048583		2.38109	0.310396	0	-0.173991		2.38109	0.310396	0	-0.173991		2.52559	0.403364	0	-0.0810236
4.08	0.529		2.53888	0.407124	0	-0.0817245		2.53888	0.407124	0	-0.0817245		2.7969	0.580418	-0.0388613		2.41036	0.319146	0	-0.169702		2.41036	0.319146	0	-0.169702		2.53888	0.407124	0	-0.0817245
4.1	0.551		2.55422	0.412492	0	-0.0836351		2.55422	0.412492	0	-0.0836351		2.8182	0.594745	-0.0294181		2.43634	0.329162	0	-0.166965		2.43634	0.329162	0	-0.166965		2.55422	0.412492	0	-0.0836351
4.12	0.576		2.57217	0.419565	0	-0.0865091		2.57217	0.419565	0	-0.0865091		2.84301	0.611359	-0.0187445		2.46674	0.340939	0	-0.165135		2.46674	0.340939	0	-0.165135		2.57217	0.419565	0	-0.0865091
4.14	0.602		2.59155	0.42824	0	-0.0905094		2.59155	0.42824	0	-0.0905094		2.86528	0.629183	-0.00935885		2.49956	0.354637	0	-0.164112		2.49956	0.354637	0	-0.164112		2.59155	0.42824	0	-0.0905094
4.16	0.631		2.61345	0.438667	0	-0.095173		2.61345	0.438667	0	-0.095173		2.89241	0.649288	0.0018167		2.53665	0.370747	0	-0.163093		2.53665	0.370747	0	-0.163093		2.61345	0.438667	0	-0.095173
4.18	0.661		2.63672	0.450777	0	-0.100675		2.63672	0.450777	0	-0.100675		2.91705	0.670607	0.0117117		2.57607	0.389405	0	-0.162048		2.57607	0.389405	0	-0.162048		2.63672	0.450777	0	-0.100675
4.2	0.693		2.66188	0.464645	0	-0.106664		2.66188	0.464645	0	-0.106664		2.94414	0.69365	0.0223926		2.61866	0.410948	0	-0.160362		2.61866	0.410948	0	-0.160362		2.66188	0.464645	0	-0.106664
4.22	0.726		2.6883	0.480239	0	-0.113129		2.6883	0.480239	0	-0.113129		2.97006	0.717831	0.0323498		2.66341	0.435525	0	-0.157844		2.66341	0.435525	0	-0.157844		2.6883	0.480239	0	-0.113129
4.24	0.76		2.71592	0.497547	0	-0.119863		2.71592	0.497547	0	-0.119863		2.99619	0.74309	0.0421687		2.71019	0.463297	0	-0.154113		2.71019	0.463297	0	-0.154113		2.71592	0.497547	0	-0.119863
4.26	0.794		2.74409	0.516442	0	-0.126816		2.74409	0.516442	0	-0.126816		3.02024	0.768715	0.0509101		2.75791	0.494212	0	-0.149045		2.75791	0.494212	0	-0.149045		2.74409	0.516442	0	-0.126816
4.28	0.829		2.77332	0.536956	0	-0.133627		2.77332	0.536956	0	-0.133627		3.04632	0.795367	0.0602846		2.79258	0.524979	0	-0.145604		2.79258	0.524979	0	-0.145604		2.77332	0.536956	0	-0.133627
4.3	0.864		2.80297	0.558989	0	-0.140309		2.80297	0.558989	0	-0.140309		3.07042	0.82235	0.0686332		2.81719	0.553529	0	-0.14577		2.81719	0.553529	0	-0.14577		2.80297	0.558989	0	-0.140309
4.32	0.899		2.83296	0.582461	0	-0.146694		2.83296	0.582461	0	-0.146694		3.09417	0.849622	0.07665		2.8421	0.580671	0	-0.148483		2.8421	0.580671	0	-0.148483		2.83296	0.582461	0	-0.146694
4.34	0.933		2.86265	0.607151	0	-0.152791		2.86265	0.607151	0	-0.152791		3.11524	0.876402	0.0833776		2.86674	0.606869	0	-0.153073		2.86674	0.606869	0	-0.153073		2.86265	0.607151	0	-0.152791
4.36	0.967		2.89251	0.633018	0	-0.158294		2.89251	0.633018	0	-0.158294		3.13787	0.903439	0.0905983		2.89154	0.632566	0	-0.158746		2.89154	0.632566	0	-0.158746		2.89251	0.633018	0	-0.158294
4.38	1		2.92193	0.659868	0	-0.163291		2.92193	0.659868	0	-0.163291		3.15785	0.929928	0.0965606		2.91596	0.657955	0	-0.165204		2.91596	0.657955	0	-0.165204		2.92193	0.659868	0	-0.163291
4.4	1.031		2.95021	0.68736	0	-0.167854		2.95021	0.68736	0	-0.167854		3.17464	0.955051	0.101072		2.93944	0.683018	0	-0.172197		2.93944	0.683018	0	-0.172197		2.95021	0.68736	0	-0.167854
4.42	1.062		2.97844	0.71552	0	-0.171559		2.97844	0.71552	0	-0.171559		3.19499	0.980442	0.106949		2.96288	0.70797	0	-0.179109		2.96288	0.70797	0	-0.179109		2.97844	0.71552	0	-0.171559
4.44	1.091		3.00542	0.744022	0	-0.174765		3.00542	0.744022	0	-0.174765		3.21015	1.00436	0.110558		2.98254	0.731914	0	-0.186873		2.98254	0.731914	0	-0.186873		3.00542	0.744022	0	-0.174765
4.46	1.118		3.03107	0.772571	0	-0.177432		3.03107	0.772571	0	-0.177432		3.22423	1.02688	0.113637		3.00061	0.754759	0	-0.195245		3.00061	0.754759	0	-0.195245		3.03107	0.772571	0	-0.177432
4.48	1.143		3.05528	0.800896	0	-0.17956		3.05528	0.800896	0	-0.17956		3.23703	1.04797	0.116119		3.01768	0.776584	0	-0.203873		3.01768	0.776584	0	-0.203873		3.05528	0.800896	0	-0.17956
4.5	1.166		3.07801	0.828748	0	-0.181172		3.07801	0.828748	0	-0.181172		3.24859	1.0676	0.118033		3.0337	0.797418	0	-0.212502		3.0337	0.797418	0	-0.212502		3.07801	0.828748	0	-0.181172
4.52	1.188		3.09977	0.856087	0	-0.182126		3.09977	0.856087	0	-0.182126		3.26135	1.08662	0.120399		3.04904	0.817386	0	-0.220827		3.04904	0.817386	0	-0.220827		3.09977	0.856087	0	-0.182126
4.54	1.207		3.11941	0.882489	0	-0.182876		3.11941	0.882489	0	-0.182876		3.26845	1.10321	0.120376		3.06288	0.836317	0	-0.229048		3.06288	0.836317	0	-0.229048		3.11941	0.882489	0	-0.182876
4.56	1.223		3.1368	0.907574	0	-0.183465		3.1368	0.907574	0	-0.183465		3.27418	1.11751	0.119792		3.07514	0.854047	0	-0.236992		3.07514	0.854047	0	-0.236992		3.1368	0.907574	0	-0.183465
4.58	1.237		3.15246	0.9312	0	-0.183759		3.15246	0.9312	0	-0.183759		3.28055	1.13038	0.119486		3.08618	0.870551	0	-0.244408		3.08618	0.870551	0	-0.244408		3.15246	0.9312	0	-0.183759
4.6	1.249		3.16638	0.953235	0	-0.183846		3.16638	0.953235	0	-0.183846		3.28556	1.14169	0.118624		3.09599	0.885798	0	-0.251284		3.09599	0.885798	0	-0.251284		3.16638	0.953235	0	-0.183846
4.62	1.259		3.17854	0.973559	0	-0.18381		3.17854	0.973559	0	-0.18381		3.28943	1.15145	0.117312		3.10456	0.89975	0	-0.257619		3.10456	0.89975	0	-0.257619		3.17854	0.973559	0	-0.18381
4.64	1.266		3.18835	0.991863	0	-0.183928		3.18835	0.991863	0	-0.183928		3.28971	1.15876	0.114553		3.11147	0.91224	0	-0.263551		3.11147	0.91224	0	-0.263551		3.18835	0.991863	0	-0.183928
4.66	1.27		3.19573	1.00788	0	-0.184264		3.19573	1.00788	0	-0.184264		3.2885	1.16372	0.111241		3.11668	0.923118	0	-0.269025		3.11668	0.923118	0	-0.269025		3.19573	1.00788	0	-0.184264
4.68	1.272		3.20124	1.02158	0	-0.184676		3.20124	1.02158	0	-0.184676		3.28795	1.16719	0.108279		3.12056	0.932391	0	-0.273866		3.12056	0.932391	0	-0.273866		3.20124	1.02158	0	-0.184676
4.7	1.272		3.20489	1.03294	0	-0.185231		3.20489	1.03294	0	-0.185231		3.28602	1.16905	0.104812		3.12313	0.940061	0	-0.278113		3.12313	0.940061	0	-0.278113		3.20489	1.03294	0	-0.185231
4.72	1.269		3.20608	1.04175	0	-0.186185		3.20608	1.04175	0	-0.186185		3.28051	1.16843	0.0999521		3.12397	0.945996	0	-0.281934		3.12397	0.945996	0	-0.281934		3.20608	1.04175	0	-0.186185
4.74	1.265		3.20597	1.04821	0	-0.187164		3.20597	1.04821	0	-0.187164		3.27832	1.16718	0.096569		3.1239	0.950356	0	-0.285019		3.1239	0.950356	0	-0.285019		3.20597	1.04821	0	-0.187164
4.76	1.258		3.20344	1.05212	0	-0.188621		3.20344	1.05212	0	-0.188621		3.27019	1.16334	0.0908155		3.12211	0.953006	0	-0.287739		3.12211	0.953006	0	-0.287739		3.20344	1.05212	0	-0.188621
4.78	1.249		3.19903	1.05352	0	-0.190357		3.19903	1.05352	0	-0.190357		3.26318	1.158	0.085657		3.119	0.953972	0	-0.289901		3.119	0.953972	0	-0.289901		3.19903	1.05352	0	-0.190357
4.8	1.238		3.19276	1.05242	0	-0.192383		3.19276	1.05242	0	-0.192383		3.25468	1.15104	0.0799977		3.11458	0.953279	0	-0.291524		3.11458	0.953279	0	-0.291524		3.19276	1.05242	0	-0.192383
4.82	1.226		3.18522	1.04907	0	-0.194498		3.18522	1.04907	0	-0.194498		3.24738	1.14331	0.0749647		3.10927	0.951084	0	-0.292485		3.10927	0.951084	0	-0.292485		3.18522	1.04907	0	-0.194498
4.84	1.212		3.1759	1.04348	0	-0.196906		3.1759	1.04348	0	-0.196906		3.23679	1.13389	0.0686898		3.1027	0.947392	0	-0.292993		3.1027	0.947392	0	-0.292993		3.1759	1.04348	0	-0.196906
4.86	1.196		3.16479	1.03566	0	-0.199583		3.16479	1.03566	0	-0.199583		3.22511	1.12287	0.0621125		3.09487	0.942209	0	-0.293031		3.09487	0.942209	0	-0.293031		3.16479	1.03566	0	-0.199583
4.88	1.179		3.15248	1.02583	0	-0.202298		3.15248	1.02583	0	-0.202298		3.21453	1.11107	0.0561346		3.08619	0.935679	0	-0.292447		3.08619	0.935679	0	-0.292447		3.15248	1.02583	0	-0.202298
4.9	1.161		3.13902	1.01419	0	-0.205035		3.13902	1.01419	0	-0.205035		3.20306	1.09844	0.0499285		3.07671	0.927926	0	-0.291295		3.07671	0.927926	0	-0.291295		3.13902	1.01419	0	-0.205035
4.92	1.142		3.12447	1.0009	0	-0.207768		3.12447	1.0009	0	-0.207768		3.19087	1.08497	0.0435647		3.06645	0.919056	0	-0.289612		3.06645	0.919056	0	-0.289612		3.12447	1.0009	0	-0.207768
4.94	1.122		3.10885	0.986117	0	-0.210466		3.10885	0.986117	0	-0.210466		3.17792	1.07067	0.037034		3.05544	0.909161	0	-0.287422		3.05544	0.909161	0	-0.287422		3.10885	0.986117	0	-0.210466
4.96	1.102		3.09279	0.970155	0	-0.212909		3.09279	0.970155	0	-0.212909		3.16662	1.05635	0.031333		3.04412	0.898449	0	-0.284614		3.04412	0.898449	0	-0.284614		3.09279	0.970155	0	-0.212909
4.98	1.081		3.07578	0.953096	0	-0.215273		3.07578	0.953096	0	-0.215273		3.15263	1.04116	0.0246549		3.03213	0.886967	0	-0.281402		3.03213	0.886967	0	-0.281402		3.07578	0.953096	0	-0.215273
5	1.059		3.05782	0.935015	0	-0.217516		3.05782	0.935015	0	-0.217516		3.13795	1.02516	0.017841		3.01947	0.874758	0	-0.277774		3.01947	0.874758	0	-0.277774		3.05782	0.935015	0	-0.217516
5.02	1.037		3.03952	0.916163	0	-0.219414		3.03952	0.916163	0	-0.219414		3.12486	1.00913	0.0118408		3.00657	0.861985	0	-0.273593		3.00657	0.861985	0	-0.273593		3.03952	0.916163	0	-0.219414
5.04	1.016		3.02153	0.89692	0	-0.220788		3.02153	0.89692	0	-0.220788		3.11395	0.993801	0.00687485		2.99389	0.848902	0	-0.268807		2.99389	0.848902	0	-0.268807		3.02153	0.89692	0	-0.220788
5.06	0.994		3.00278	0.877252	0	-0.222019		3.00278	0.877252	0	-0.222019		3.09861	0.977643	0.000199483		2.98067	0.835478	0	-0.263793		2.98067	0.835478	0	-0.263793		3.00278	0.877252	0	-0.222019
5.08	0.972		2.98383	0.857305	0	-0.222884		2.98383	0.857305	0	-0.222884		3.08493	0.961442	-0.00564293		2.96731	0.82181	0	-0.258379		2.96731	0.82181	0	-0.258379		2.98383	0.857305	0	-0.222884
5.1	0.951		2.96531	0.837367	0	-0.22321		2.96531	0.837367	0	-0.22321		3.07345	0.945934	-0.0104421		2.95198	0.807464	0	-0.253113		2.95198	0.807464	0	-0.253113		2.96531	0.837367	0	-0.22321
5.12	0.93		2.94671	0.817504	0	-0.22321		2.94671	0.817504	0	-0.22321		3.06002	0.930382	-0.0159345		2.93654	0.792651	0	-0.248063		2.93654	0.792651	0	-0.248063		2.94671	0.817504	0	-0.22321
5.14	0.91		2.92865	0.79793	0	-0.222715		2.92865	0.79793	0	-0.222715		3.04883	0.915512	-0.020382		2.92154	0.777674	0	-0.242972		2.92154	0.777674	0	-0.242972		2.92865	0.79793	0	-0.222715
5.16	0.89		2.9106	0.778656	0	-0.221933		2.9106	0.778656	0	-0.221933		3.03572	0.900614	-0.0255124		2.90655	0.762634	0	-0.237955		2.90655	0.762634	0	-0.237955		2.9106	0.778656	0	-0.221933
5.18	0.872		2.89373	0.759999	0	-0.220544		2.89373	0.759999	0	-0.220544		3.02726	0.887103	-0.0286143		2.89255	0.747864	0	-0.232679		2.89255	0.747864	0	-0.232679		2.89373	0.759999	0	-0.220544
5.2	0.854		2.87699	0.7419	0	-0.218967		2.87699	0.7419	0	-0.218967		3.01526	0.873602	-0.033103		2.87865	0.733368	0	-0.227499		2.87865	0.733368	0	-0.227499		2.87699	0.7419	0	-0.218967
5.22	0.837		2.86093	0.724461	0	-0.217034		2.86093	0.724461	0	-0.217034		3.0054	0.860767	-0.0366021		2.86531	0.719271	0	-0.222224		2.86531	0.719271	0	-0.222224		2.86093	0.724461	0	-0.217034
5.24	0.821		2.84559	0.707756	0	-0.214797		2.84559	0.707756	0	-0.214797		2.99617	0.848626	-0.0397674		2.85258	0.705664	0	-0.21689		2.85258	0.705664	0	-0.21689		2.84559	0.707756	0	-0.214797
5.26	0.807		2.83162	0.691985	0	-0.212161		2.83162	0.691985	0	-0.212161		2.98992	0.837871	-0.0416261		2.84098	0.692738	0	-0.211407		2.84098	0.692738	0	-0.211407		2.83162	0.691985	0	-0.212161
5.28	0.793		2.81789	0.677012	0	-0.209523		2.81789	0.677012	0	-0.209523		2.98021	0.827169	-0.0448708		2.82958	0.680401	0	-0.206135		2.82958	0.680401	0	-0.206135		2.81789	0.677012	0	-0.209523
5.3	0.781		2.80555	0.663009	0	-0.206571		2.80555	0.663009	0	-0.206571		2.97504	0.817805	-0.0461691		2.81934	0.668809	0	-0.200772		2.81934	0.668809	0	-0.200772		2.80555	0.663009	0	-0.206571
5.32	0.771		2.79468	0.650104	0	-0.203419		2.79468	0.650104	0	-0.203419		2.97141	0.809865	-0.0468048		2.81031	0.658085	0	-0.195439		2.81031	0.658085	0	-0.195439		2.79468	0.650104	0	-0.203419
5.34	0.761		2.78414	0.638119	0	-0.200445		2.78414	0.638119	0	-0.200445		2.96428	0.802007	-0.0488647		2.80156	0.648089	0	-0.190476		2.80156	0.648089	0	-0.190476		2.78414	0.638119	0	-0.200445
5.36	0.753		2.77507	0.627178	0	-0.197326		2.77507	0.627178	0	-0.197326		2.96168	0.79548	-0.049007		2.79403	0.638935	0	-0.185569		2.79403	0.638935	0	-0.185569		2.77507	0.627178	0	-0.197326
5.38	0.747		2.76753	0.617376	0	-0.194167		2.76753	0.617376	0	-0.194167		2.96071	0.790384	-0.0484795		2.78777	0.630713	0	-0.18083		2.78777	0.630713	0	-0.18083		2.76753	0.617376	0	-0.194167
5.4	0.741		2.76037	0.608517	0	-0.191326		2.76037	0.608517	0	-0.191326		2.95628	0.785393	-0.0493839		2.78183	0.623263	0	-0.17658		2.78183	0.623263	0	-0.17658		2.76037	0.608517	0	-0.191326
5.42	0.737		2.75473	0.600704	0	-0.188473		2.75473	0.600704	0	-0.188473		2.9564	0.781737	-0.0483931		2.77592	0.6164	0	-0.172777		2.77592	0.6164	0	-0.172777		2.75473	0.600704	0	-0.188473
5.44	0.735		2.75064	0.59402	0	-0.185699		2.75064	0.59402	0	-0.185699		2.95819	0.779528	-0.0467372		2.769	0.609751	0	-0.169968		2.769	0.609751	0	-0.169968		2.75064	0.59402	0	-0.185699
5.46	0.734		2.74757	0.588398	0	-0.183215		2.74757	0.588398	0	-0.183215		2.95898	0.778113	-0.0455279		2.7638	0.603657	0	-0.167956		2.7638	0.603657	0	-0.167956		2.74757	0.588398	0	-0.183215
5.48	0.734		2.74548	0.58378	0	-0.181014		2.74548	0.58378	0	-0.181014		2.96033	0.777441	-0.0441129		2.76026	0.598358	0	-0.166437		2.76026	0.598358	0	-0.166437		2.74548	0.58378	0	-0.181014
5.5	0.736		2.74497	0.580253	0	-0.178959		2.74497	0.580253	0	-0.178959		2.96482	0.778187	-0.0414409		2.75939	0.594245	0	-0.164968		2.75939	0.594245	0	-0.164968		2.74497	0.580253	0	-0.178959
5.52	0.739		2.74547	0.577757	0	-0.177248		2.74547	0.577757	0	-0.177248		2.96843	0.779743	-0.0391868		2.76024	0.591395	0	-0.16361		2.76024	0.591395	0	-0.16361		2.74547	0.577757	0	-0.177248
5.54	0.743		2.74697	0.576241	0	-0.175863		2.74697	0.576241	0	-0.175863		2.97262	0.782064	-0.036743		2.76278	0.589858	0	-0.162245		2.76278	0.589858	0	-0.162245		2.74697	0.576241	0	-0.175863
5.56	0.748		2.74945	0.575668	0	-0.174785		2.74945	0.575668	0	-0.174785		2.97752	0.785153	-0.0340643		2.76697	0.589669	0	-0.160784		2.76697	0.589669	0	-0.160784		2.74945	0.575668	0	-0.174785
5.58	0.754		2.75289	0.576008	0	-0.174		2.75289	0.576008	0	-0.174		2.98313	0.789016	-0.0311533		2.7728	0.590852	0	-0.159157		2.7728	0.590852	0	-0.159157		2.75289	0.576008	0	-0.174
5.6	0.762		2.75788	0.577373	0	-0.173359		2.75788	0.577373	0	-0.173359		2.99187	0.794353	-0.0270165		2.77976	0.593317	0	-0.157416		2.77976	0.593317	0	-0.157416		2.75788	0.577373	0	-0.173359
5.62	0.77		2.76327	0.579593	0	-0.173182		2.76327	0.579593	0	-0.173182		2.99726	0.799835	-0.0243525		2.78424	0.596168	0	-0.156607		2.78424	0.596168	0	-0.156607		2.76327	0.579593	0	-0.173182
5.64	0.779		2.76959	0.582662	0	-0.173236		2.76959	0.582662	0	-0.173236		3.00487	0.806073	-0.0208353		2.78948	0.599489	0	-0.156408		2.78948	0.599489	0	-0.156408		2.76959	0.582662	0	-0.173236
5.66	0.789		2.77684	0.58658	0	-0.173505		2.77684	0.58658	0	-0.173505		3.01326	0.813113	-0.0170731		2.7955	0.603343	0	-0.156741		2.7955	0.603343	0	-0.156741		2.77684	0.58658	0	-0.173505
5.68	0.799		2.7844	0.591213	0	-0.174113		2.7844	0.591213	0	-0.174113		3.01991	0.820253	-0.0141126		2.80178	0.607664	0	-0.157662		2.80178	0.607664	0	-0.157662		2.7844	0.591213	0	-0.174113
5.7	0.81		2.79283	0.596591	0	-0.17484		2.79283	0.596591	0	-0.17484		3.02891	0.828171	-0.0102532		2.80877	0.61251	0	-0.158921		2.80877	0.61251	0	-0.158921		2.79283	0.596591	0	-0.17484
5.72	0.821		2.80152	0.602601	0	-0.175821		2.80152	0.602601	0	-0.175821		3.03623	0.836186	-0.0071706		2.81599	0.617809	0	-0.160613		2.81599	0.617809	0	-0.160613		2.80152	0.602601	0	-0.175821
5.74	0.833		2.81104	0.609292	0	-0.176848		2.81104	0.609292	0	-0.176848		3.04591	0.844992	-0.00318565		2.82389	0.623622	0	-0.162518		2.82389	0.623622	0	-0.162518		2.81104	0.609292	0	-0.176848
5.76	0.844		2.82019	0.616425	0	-0.178209		2.82019	0.616425	0	-0.178209		3.05146	0.853163	-0.000992246		2.83149	0.629757	0	-0.164877		2.83149	0.629757	0	-0.164877		2.82019	0.616425	0	-0.178209
5.78	0.856		2.83008	0.624084	0	-0.179499		2.83008	0.624084	0	-0.179499		3.0611	0.862111	0.00283659		2.83971	0.636297	0	-0.167286		2.83971	0.636297	0	-0.167286		2.83008	0.624084	0	-0.179499
5.8	0.868		2.84014	0.632199	0	-0.180885		2.84014	0.632199	0	-0.180885		3.06907	0.871145	0.00588868		2.84806	0.643186	0	-0.169898		2.84806	0.643186	0	-0.169898		2.84014	0.632199	0	-0.180885
5.82	0.879		2.84975	0.640564	0	-0.182475		2.84975	0.640564	0	-0.182475		3.07456	0.879501	0.00785472		2.85603	0.650259	0	-0.17278		2.85603	0.650259	0	-0.17278		2.84975	0.640564	0	-0.182475
5.84	0.89		2.85941	0.649152	0	-0.184031		2.85941	0.649152	0	-0.184031		3.08181	0.887904	0.0104992		2.86405	0.657494	0	-0.175689		2.86405	0.657494	0	-0.175689		2.85941	0.649152	0	-0.184031
5.86	0.901		2.86911	0.657941	0	-0.185541		2.86911	0.657941	0	-0.185541		3.08909	0.896365	0.0130959		2.87211	0.664877	0	-0.178605		2.87211	0.664877	0	-0.178605		2.86911	0.657941	0	-0.185541
5.88	0.91		2.87767	0.666609	0	-0.187299		2.87767	0.666609	0	-0.187299		3.09151	0.903369	0.0136348		2.87921	0.672141	0	-0.181767		2.87921	0.672141	0	-0.181767		2.87767	0.666609	0	-0.187299
5.9	0.92		2.88674	0.67534	0	-0.188736		2.88674	0.67534	0	-0.188736		3.09992	0.911172	0.0166309		2.88674	0.679442	0	-0.184635		2.88674	0.679442	0	-0.184635		2.88674	0.67534	0	-0.188736
5.92	0.928		2.89461	0.683826	0	-0.190387		2.89461	0.683826	0	-0.190387		3.10171	0.917496	0.0168283		2.89328	0.686524	0	-0.187689		2.89328	0.686524	0	-0.187689		2.89461	0.683826	0	-0.190387
5.94	0.935		2.90176	0.691961	0	-0.192002		2.90176	0.691961	0	-0.192002		3.10467	0.923097	0.017504		2.89922	0.693302	0	-0.190662		2.89922	0.693302	0	-0.190662		2.90176	0.691961	0	-0.192002
5.96	0.942		2.90877	0.699809	0	-0.193406		2.90877	0.699809	0	-0.193406		3.10942	0.928731	0.018903		2.90503	0.69983	0	-0.193384		2.90503	0.69983	0	-0.193384		2.90877	0.699809	0	-0.193406
5.98	0.947		2.91445	0.707109	0	-0.194949		2.91445	0.707109	0	-0.194949		3.1093	0.932858	0.0182685		2.90975	0.705895	0	-0.196163		2.90975	0.705895	0	-0.196163		2.91445	0.707109	0	-0.194949
6	0.951		2.91933	0.713796	0	-0.196408		2.91933	0.713796	0	-0.196408		3.11039	0.936249	0.0181419		2.9138	0.711445	0	-0.19876		2.9138	0.711445	0	-0.19876		2.91933	0.713796	0	-0.196408
6.02	0.953		2.92278	0.719658	0	-0.197942		2.92278	0.719658	0	-0.197942		3.1084	0.938123	0.0167514		2.91667	0.716305	0	-0.201295		2.91667	0.716305	0	-0.201295		2.92278	0.719658	0	-0.197942
6.04	0.954		2.92534	0.724671	0	-0.199345		2.92534	0.724671	0	-0.199345		3.10758	0.939249	0.0158768		2.91879	0.720459	0	-0.203558		2.91879	0.720459	0	-0.203558		2.92534	0.724671	0	-0.199345
6.06	0.954		2.927	0.72882	0	-0.200632		2.927	0.72882	0	-0.200632		3.1061	0.939614	0.0147511		2.92017	0.723894	0	-0.205557		2.92017	0.723894	0	-0.205557		2.927	0.72882	0	-0.200632
6.08	0.952		2.92717	0.731929	0	-0.201972		2.92717	0.731929	0	-0.201972		3.10155	0.938452	0.0123863		2.92031	0.726469	0	-0.207433		2.92031	0.726469	0	-0.207433		2.92717	0.731929	0	-0.201972
6.1	0.949		2.92638	0.734014	0	-0.203168		2.92638	0.734014	0	-0.203168		3.09815	0.936525	0.0105485		2.91966	0.728196	0	-0.208987		2.91966	0.728196	0	-0.208987		2.92638	0.734014	0	-0.203168
6.12	0.944		2.92406	0.73493	0	-0.204394		2.92406	0.73493	0	-0.204394		3.09165	0.93307	0.00747461		2.91773	0.728956	0	-0.210368		2.91773	0.728956	0	-0.210368		2.92406	0.73493	0	-0.204394
6.14	0.937		2.92014	0.734561	0	-0.205611		2.92014	0.734561	0	-0.205611		3.08383	0.92809	0.00392961		2.91448	0.728654	0	-0.211518		2.91448	0.728654	0	-0.211518		2.92014	0.734561	0	-0.205611
6.16	0.929		2.9152	0.732971	0	-0.206626		2.9152	0.732971	0	-0.206626		3.07709	0.92233	0.000910111		2.91037	0.727343	0	-0.212254		2.91037	0.727343	0	-0.212254		2.9152	0.732971	0	-0.206626
6.18	0.92		2.90924	0.730221	0	-0.207455		2.90924	0.730221	0	-0.207455		3.06965	0.91579	-0.00232964		2.90543	0.725072	0	-0.212604		2.90543	0.725072	0	-0.212604		2.90924	0.730221	0	-0.207455
6.2	0.909		2.90171	0.726208	0	-0.208264		2.90171	0.726208	0	-0.208264		3.05906	0.907736	-0.00679025		2.89917	0.721753	0	-0.212719		2.89917	0.721753	0	-0.212719		2.90171	0.726208	0	-0.208264
6.22	0.896		2.89254	0.720854	0	-0.209001		2.89254	0.720854	0	-0.209001		3.04704	0.898165	-0.0117363		2.89156	0.717321	0	-0.212534		2.89156	0.717321	0	-0.212534		2.89254	0.720854	0	-0.209001
6.24	0.882		2.88232	0.714259	0	-0.209459		2.88232	0.714259	0	-0.209459		3.03601	0.887801	-0.0161648		2.88308	0.711855	0	-0.211862		2.88308	0.711855	0	-0.211862		2.88232	0.714259	0	-0.209459
6.26	0.867		2.87106	0.706513	0	-0.209643		2.87106	0.706513	0	-0.209643		3.02423	0.876663	-0.0208008		2.87373	0.705427	0	-0.210729		2.87373	0.705427	0	-0.210729		2.87106	0.706513	0	-0.209643
6.28	0.851		2.8588	0.697696	0	-0.209549		2.8588	0.697696	0	-0.209549		3.01164	0.864755	-0.0256628		2.86355	0.698098	0	-0.209147		2.86355	0.698098	0	-0.209147		2.8588	0.697696	0	-0.209549
6.3	0.833		2.84495	0.687736	0	-0.209314		2.84495	0.687736	0	-0.209314		2.9958	0.851386	-0.0317547		2.85205	0.689804	0	-0.207245		2.85205	0.689804	0	-0.207245		2.84495	0.687736	0	-0.209314
6.32	0.814		2.83007	0.676731	0	-0.208709		2.83007	0.676731	0	-0.208709		2.98073	0.837223	-0.0373856		2.8397	0.680622	0	-0.204817		2.8397	0.680622	0	-0.204817		2.83007	0.676731	0	-0.208709
6.34	0.795		2.81478	0.664914	0	-0.207576		2.81478	0.664914	0	-0.207576		2.96728	0.822982	-0.0422228		2.827	0.670741	0	-0.201749		2.827	0.670741	0	-0.201749		2.81478	0.664914	0	-0.207576
6.36	0.775		2.79857	0.652339	0	-0.206104		2.79857	0.652339	0	-0.206104		2.95132	0.808042	-0.0479824		2.81354	0.6602	0	-0.198243		2.81354	0.6602	0	-0.198243		2.79857	0.652339	0	-0.206104
6.38	0.754		2.78142	0.63906	0	-0.204258		2.78142	0.63906	0	-0.204258		2.93431	0.792368	-0.0540422		2.7993	0.649039	0	-0.194278		2.7993	0.649039	0	-0.194278		2.78142	0.63906	0	-0.204258
6.4	0.733		2.76395	0.625263	0	-0.201864		2.76395	0.625263	0	-0.201864		2.91875	0.776611	-0.0593677		2.7848	0.637411	0	-0.189716		2.7848	0.637411	0	-0.189716		2.76395	0.625263	0	-0.201864
6.42	0.711		2.74561	0.610973	0	-0.199091		2.74561	0.610973	0	-0.199091		2.90066	0.760195	-0.0656108		2.76048	0.623274	0	-0.186791		2.76048	0.623274	0	-0.186791		2.74561	0.610973	0	-0.199091
6.44	0.69		2.7276	0.596476	0	-0.195631		2.7276	0.596476	0	-0.195631		2.88626	0.744325	-0.0701955		2.72998	0.606091	0	-0.186017		2.72998	0.606091	0	-0.186017		2.7276	0.596476	0	-0.195631
6.46	0.668		2.70883	0.58175	0	-0.191848		2.70883	0.58175	0	-0.191848		2.86784	0.727897	-0.0763252		2.69818	0.586629	0	-0.186969		2.69818	0.586629	0	-0.186969		2.70883	0.58175	0	-0.191848
6.48	0.647		2.69045	0.567029	0	-0.187428		2.69045	0.567029	0	-0.187428		2.85287	0.711999	-0.0808967		2.66706	0.565886	0	-0.188571		2.66706	0.565886	0	-0.188571		2.69045	0.567029	0	-0.187428
6.5	0.626		2.67198	0.552379	0	-0.182599		2.67198	0.552379	0	-0.182599		2.83635	0.696175	-0.0859995		2.63577	0.544414	0	-0.190564		2.63577	0.544414	0	-0.190564		2.67198	0.552379	0	-0.182599
6.52	0.606		2.65401	0.537973	0	-0.177251		2.65401	0.537973	0	-0.177251		2.8218	0.680949	-0.0901752		2.60534	0.522819	0	-0.192405		2.60534	0.522819	0	-0.192405		2.65401	0.537973	0	-0.177251
6.54	0.586		2.63603	0.523827	0	-0.171598		2.63603	0.523827	0	-0.171598		2.80556	0.665821	-0.0949488		2.57489	0.501372	0	-0.194053		2.57489	0.501372	0	-0.194053		2.63603	0.523827	0	-0.171598
6.56	0.568		2.61923	0.51018	0	-0.165409		2.61923	0.51018	0	-0.165409		2.79367	0.651847	-0.0978207		2.54645	0.480613	0	-0.194976		2.54645	0.480613	0	-0.194976		2.61923	0.51018	0	-0.165409
6.58	0.55		2.60254	0.496995	0	-0.159092		2.60254	0.496995	0	-0.159092		2.77882	0.638082	-0.101847		2.51817	0.460602	0	-0.195485		2.51817	0.460602	0	-0.195485		2.60254	0.496995	0	-0.159092
6.6	0.534		2.58712	0.484452	0	-0.152405		2.58712	0.484452	0	-0.152405		2.76809	0.625461	-0.104082		2.49206	0.441686	0	-0.19517		2.49206	0.441686	0	-0.19517		2.58712	0.484452	0	-0.152405
6.62	0.518		2.57188	0.472477	0	-0.145735		2.57188	0.472477	0	-0.145735		2.75445	0.613066	-0.107461		2.46624	0.423803	0	-0.194409		2.46624	0.423803	0	-0.194409		2.57188	0.472477	0	-0.145735
6.64	0.505		2.55857	0.461315	0	-0.138731		2.55857	0.461315	0	-0.138731		2.74736	0.60233	-0.108066		2.44371	0.40732	0	-0.192726		2.44371	0.40732	0	-0.192726		2.55857	0.461315	0	-0.138731
6.66	0.492		2.54555	0.450849	0	-0.131969		2.54555	0.450849	0	-0.131969		2.73621	0.591942	-0.11033		2.42166	0.392071	0	-0.190746		2.42166	0.392071	0	-0.190746		2.54555	0.450849	0	-0.131969
6.68	0.482		2.53456	0.441275	0	-0.12508		2.53456	0.441275	0	-0.12508		2.73136	0.58321	-0.109942		2.40304	0.37831	0	-0.188045		2.40304	0.37831	0	-0.188045		2.53456	0.441275	0	-0.12508
6.7	0.473		2.52452	0.432548	0	-0.118516		2.52452	0.432548	0	-0.118516		2.72495	0.575368	-0.11021		2.37698	0.364804	0	-0.18626		2.37698	0.364804	0	-0.18626		2.52452	0.432548	0	-0.118516
6.72	0.466		2.51602	0.42472	0	-0.112193		2.51602	0.42472	0	-0.112193		2.72121	0.568767	-0.109368		2.34446	0.350911	0	-0.186003		2.34446	0.350911	0	-0.186003		2.51602	0.42472	0	-0.112193
6.74	0.46		2.50851	0.417734	0	-0.106325		2.50851	0.417734	0	-0.106325		2.71692	0.562971	-0.108767		2.31574	0.337416	0	-0.186643		2.31574	0.337416	0	-0.186643		2.50851	0.417734	0	-0.106325
6.76	0.457		2.50317	0.411726	0	-0.100721		2.50317	0.411726	0	-0.100721		2.71799	0.558916	-0.105971		2.29532	0.32528	0	-0.187167		2.29532	0.32528	0	-0.187167		2.50317	0.411726	0	-0.100721
6.78	0.455		2.4989	0.406615	0	-0.0957817		2.4989	0.406615	0	-0.0957817		2.71742	0.555795	-0.103916		2.279	0.314661	0	-0.187735		2.279	0.314661	0	-0.187735		2.4989	0.406615	0	-0.0957817
6.8	0.455		2.49628	0.402426	0	-0.0913787		2.49628	0.402426	0	-0.0913787		2.71954	0.553942	-0.100795		2.26895	0.305831	0	-0.187973		2.26895	0.305831	0	-0.187973		2.49628	0.402426	0	-0.0913787
6.82	0.457		2.49532	0.39918	0	-0.0875903		2.49532	0.39918	0	-0.0875903		2.72362	0.553444	-0.0969418		2.26528	0.298954	0	-0.187817		2.26528	0.298954	0	-0.187817		2.49532	0.39918	0	-0.0875903
6.84	0.461		2.49605	0.396895	0	-0.0844795		2.49605	0.396895	0	-0.0844795		2.72946	0.554337	-0.0924443		2.26809	0.294139	0	-0.187235		2.26809	0.294139	0	-0.187235		2.49605	0.396895	0	-0.0844795
6.86	0.466		2.4979	0.395493	0	-0.0821882		2.4979	0.395493	0	-0.0821882		2.7346	0.556112	-0.0883369		2.27518	0.291268	0	-0.186413		2.27518	0.291268	0	-0.186413		2.4979	0.395493	0	-0.0821882
6.88	0.474		2.50203	0.395101	0	-0.0804624		2.50203	0.395101	0	-0.0804624		2.74511	0.559728	-0.0821125		2.29095	0.290721	0	-0.184842		2.29095	0.290721	0	-0.184842		2.50203	0.395101	0	-0.0804624
6.9	0.482		2.50671	0.395549	0	-0.0797308		2.50671	0.395549	0	-0.0797308		2.75149	0.563811	-0.0777276		2.30886	0.292187	0	-0.183093		2.30886	0.292187	0	-0.183093		2.50671	0.395549	0	-0.0797308
6.92	0.492		2.51304	0.396888	0	-0.0796103		2.51304	0.396888	0	-0.0796103		2.76183	0.56914	-0.0718111		2.33309	0.295933	0	-0.180565		2.33309	0.295933	0	-0.180565		2.51304	0.396888	0	-0.0796103
6.94	0.504		2.52106	0.399167	0	-0.0801414		2.52106	0.399167	0	-0.0801414		2.77432	0.575909	-0.0651403		2.36375	0.302289	0	-0.177019		2.36375	0.302289	0	-0.177019		2.52106	0.399167	0	-0.0801414
6.96	0.517		2.53018	0.402339	0	-0.0814448		2.53018	0.402339	0	-0.0814448		2.78611	0.583621	-0.0589094		2.39562	0.310977	0	-0.172807		2.39562	0.310977	0	-0.172807		2.53018	0.402339	0	-0.0814448
6.98	0.531		2.54037	0.406372	0	-0.0834329		2.54037	0.406372	0	-0.0834329		2.79838	0.592178	-0.0526207		2.41287	0.319668	0	-0.170137		2.41287	0.319668	0	-0.170137		2.54037	0.406372	0	-0.0834329
7	0.546		2.55159	0.411245	0	-0.0860277		2.55159	0.411245	0	-0.0860277		2.81137	0.60157	-0.0461777		2.43189	0.328682	0	-0.16859		2.43189	0.328682	0	-0.16859		2.55159	0.411245	0	-0.0860277
7.02	0.561		2.56324	0.416843	0	-0.0892623		2.56324	0.416843	0	-0.0892623		2.82269	0.61122	-0.0405701		2.45161	0.338132	0	-0.167973		2.45161	0.338132	0	-0.167973		2.56324	0.416843	0	-0.0892623
7.04	0.578		2.57641	0.423284	0	-0.0927725		2.57641	0.423284	0	-0.0927725		2.83855	0.622203	-0.03322		2.47393	0.348394	0	-0.167662		2.47393	0.348394	0	-0.167662		2.57641	0.423284	0	-0.0927725
7.06	0.594		2.58939	0.430355	0	-0.0969296		2.58939	0.430355	0	-0.0969296		2.84914	0.63293	-0.0282035		2.4959	0.359332	0	-0.167953		2.4959	0.359332	0	-0.167953		2.58939	0.430355	0	-0.0969296
7.08	0.612		2.60382	0.438204	0	-0.101174		2.60382	0.438204	0	-0.101174		2.86549	0.644943	-0.02093		2.52034	0.371294	0	-0.168084		2.52034	0.371294	0	-0.168084		2.60382	0.438204	0	-0.101174
7.1	0.629		2.61798	0.446632	0	-0.10591		2.61798	0.446632	0	-0.10591		2.87669	0.656659	-0.015943		2.54432	0.384094	0	-0.168449		2.54432	0.384094	0	-0.168449		2.61798	0.446632	0	-0.10591
7.12	0.647		2.63295	0.455694	0	-0.110707		2.63295	0.455694	0	-0.110707		2.89131	0.669073	-0.00965873		2.56967	0.397901	0	-0.168501		2.56967	0.397901	0	-0.168501		2.63295	0.455694	0	-0.110707
7.14	0.664		2.64755	0.465213	0	-0.115799		2.64755	0.465213	0	-0.115799		2.90215	0.681068	-0.0050726		2.59441	0.412508	0	-0.168504		2.59441	0.412508	0	-0.168504		2.64755	0.465213	0	-0.115799
7.16	0.681		2.66229	0.47515	0	-0.120905		2.66229	0.47515	0	-0.120905		2.91427	0.69312	-6.75286e-05		2.61936	0.427908	0	-0.168146		2.61936	0.427908	0	-0.168146		2.66229	0.47515	0	-0.120905
7.18	0.698		2.67713	0.485476	0	-0.125977		2.67713	0.485476	0	-0.125977		2.92652	0.705289	0.00488032		2.6445	0.444094	0	-0.167359		2.6445	0.444094	0	-0.167359		2.67713	0.485476	0	-0.125977
7.2	0.715		2.69206	0.496165	0	-0.130976		2.69206	0.496165	0	-0.130976		2.93875	0.717581	0.00971098		2.66979	0.461054	0	-0.166087		2.66979	0.461054	0	-0.166087		2.69206	0.496165	0	-0.130976
7.22	0.73		2.70588	0.506945	0	-0.136123		2.70588	0.506945	0	-0.136123		2.9461	0.728664	0.0124192		2.69319	0.478361	0	-0.164707		2.69319	0.478361	0	-0.164707		2.70588	0.506945	0	-0.136123
7.24	0.745		2.71964	0.51783	0	-0.140996		2.71964	0.51783	0	-0.140996		2.95654	0.739717	0.0163364		2.71649	0.496048	0	-0.162778		2.71649	0.496048	0	-0.162778		2.71964	0.51783	0	-0.140996
7.26	0.76		2.73336	0.528834	0	-0.145613		2.73336	0.528834	0	-0.145613		2.96726	0.750857	0.0202829		2.73973	0.514143	0	-0.160304		2.73973	0.514143	0	-0.160304		2.73336	0.528834	0	-0.145613
7.28	0.773		2.74585	0.539703	0	-0.150252		2.74585	0.539703	0	-0.150252		2.97313	0.760729	0.0221427		2.76089	0.532212	0	-0.157743		2.76089	0.532212	0	-0.157743		2.74585	0.539703	0	-0.150252
7.3	0.786		2.75821	0.550483	0	-0.154526		2.75821	0.550483	0	-0.154526		2.98218	0.770571	0.0252708		2.78003	0.549915	0	-0.155093		2.78003	0.549915	0	-0.155093		2.75821	0.550483	0	-0.154526
7.32	0.797		2.76925	0.560939	0	-0.158751		2.76925	0.560939	0	-0.158751		2.98663	0.779101	0.0264289		2.7892	0.565115	0	-0.154575		2.7892	0.565115	0	-0.154575		2.76925	0.560939	0	-0.158751
7.34	0.808		2.7801	0.571141	0	-0.162562		2.7801	0.571141	0	-0.162562		2.99432	0.787593	0.0288995		2.79821	0.578446	0	-0.155257		2.79821	0.578446	0	-0.155257		2.7801	0.571141	0	-0.162562
7.36	0.818		2.79018	0.581009	0	-0.166162		2.79018	0.581009	0	-0.166162		2.99981	0.79544	0.0304069		2.80657	0.590269	0	-0.156902		2.80657	0.590269	0	-0.156902		2.79018	0.581009	0	-0.166162
7.38	0.826		2.79887	0.590332	0	-0.169679		2.79887	0.590332	0	-0.169679		3.00209	0.801894	0.0305595		2.81379	0.60072	0	-0.15929		2.81379	0.60072	0	-0.15929		2.79887	0.590332	0	-0.169679
7.4	0.834		2.8073	0.599206	0	-0.172766		2.8073	0.599206	0	-0.172766		3.00777	0.8083	0.0321055		2.82079	0.610118	0	-0.161854		2.82079	0.610118	0	-0.161854		2.8073	0.599206	0	-0.172766
7.42	0.84		2.81432	0.607432	0	-0.175784		2.81432	0.607432	0	-0.175784		3.00879	0.813328	0.0316999		2.82662	0.618466	0	-0.16475		2.82662	0.618466	0	-0.16475		2.81432	0.607432	0	-0.175784
7.44	0.846		2.82104	0.61512	0	-0.178389		2.82104	0.61512	0	-0.178389		3.01313	0.818302	0.0326723		2.8322	0.625989	0	-0.16752		2.8322	0.625989	0	-0.16752		2.82104	0.61512	0	-0.178389
7.46	0.851		2.82693	0.622222	0	-0.180802		2.82693	0.622222	0	-0.180802		3.01523	0.822587	0.0326979		2.83709	0.63274	0	-0.170284		2.83709	0.63274	0	-0.170284		2.82693	0.622222	0	-0.180802
7.48	0.855		2.83198	0.628692	0	-0.183029		2.83198	0.628692	0	-0.183029		3.01658	0.826145	0.0324126		2.84128	0.638755	0	-0.172966		2.84128	0.638755	0	-0.172966		2.83198	0.628692	0	-0.183029
7.5	0.859		2.83676	0.634639	0	-0.184926		2.83676	0.634639	0	-0.184926		3.01968	0.829676	0.0328553		2.84525	0.644177	0	-0.175389		2.84525	0.644177	0	-0.175389		2.83676	0.634639	0	-0.184926
7.52	0.861		2.84014	0.639861	0	-0.186853		2.84014	0.639861	0	-0.186853		3.018	0.831796	0.0313236		2.84805	0.648875	0	-0.177839		2.84805	0.648875	0	-0.177839		2.84014	0.639861	0	-0.186853
7.54	0.864		2.84383	0.644625	0	-0.188304		2.84383	0.644625	0	-0.188304		3.0221	0.83456	0.0322043		2.85112	0.653105	0	-0.179824		2.85112	0.653105	0	-0.179824		2.84383	0.644625	0	-0.188304
7.56	0.865		2.84615	0.648716	0	-0.189845		2.84615	0.648716	0	-0.189845		3.01983	0.835935	0.0304401		2.85304	0.656708	0	-0.181853		2.85304	0.656708	0	-0.181853		2.84615	0.648716	0	-0.189845
7.58	0.867		2.8488	0.652395	0	-0.190958		2.8488	0.652395	0	-0.190958		3.02326	0.837954	0.0310649		2.85525	0.659919	0	-0.183435		2.85525	0.659919	0	-0.183435		2.8488	0.652395	0	-0.190958
7.6	0.868		2.85071	0.655586	0	-0.192054		2.85071	0.655586	0	-0.192054		3.02273	0.83929	0.0300455		2.85683	0.662685	0	-0.184955		2.85683	0.662685	0	-0.184955		2.85071	0.655586	0	-0.192054
7.62	0.869		2.85244	0.65837	0	-0.192961		2.85244	0.65837	0	-0.192961		3.02381	0.840591	0.02971		2.85826	0.665086	0	-0.186245		2.85826	0.665086	0	-0.186245		2.85244	0.65837	0	-0.192961
7.64	0.871		2.85461	0.660967	0	-0.193566		2.85461	0.660967	0	-0.193566		3.02737	0.8426	0.0304092		2.86007	0.66731	0	-0.187223		2.86007	0.66731	0	-0.187223		2.85461	0.660967	0	-0.193566
7.66	0.872		2.85612	0.663261	0	-0.194257		2.85612	0.663261	0	-0.194257		3.02683	0.843924	0.0294002		2.86132	0.669267	0	-0.188252		2.86132	0.669267	0	-0.188252		2.85612	0.663261	0	-0.194257
7.68	0.873		2.85751	0.665304	0	-0.194839		2.85751	0.665304	0	-0.194839		3.0279	0.845214	0.0290764		2.86248	0.671003	0	-0.189141		2.86248	0.671003	0	-0.189141		2.85751	0.665304	0	-0.194839
7.7	0.875		2.85942	0.667289	0	-0.195185		2.85942	0.667289	0	-0.195185		3.03146	0.847216	0.0297856		2.86406	0.672682	0	-0.189792		2.86406	0.672682	0	-0.189792		2.85942	0.667289	0	-0.195185
7.72	0.877		2.86131	0.669228	0	-0.195516		2.86131	0.669228	0	-0.195516		3.03332	0.849247	0.0297837		2.86563	0.674317	0	-0.190428		2.86563	0.674317	0	-0.190428		2.86131	0.669228	0	-0.195516
7.74	0.88		2.86377	0.67128	0	-0.195686		2.86377	0.67128	0	-0.195686		3.03755	0.852	0.0307531		2.86768	0.67604	0	-0.190926		2.86768	0.67604	0	-0.190926		2.86377	0.67128	0	-0.195686
7.76	0.883		2.86629	0.673427	0	-0.195902		2.86629	0.673427	0	-0.195902		3.04008	0.854784	0.0310004		2.86976	0.67784	0	-0.191489		2.86976	0.67784	0	-0.191489		2.86629	0.673427	0	-0.195902
7.78	0.887		2.86943	0.675807	0	-0.196		2.86943	0.675807	0	-0.196		3.04497	0.8583	0.0322162		2.87237	0.67983	0	-0.191977		2.87237	0.67983	0	-0.191977		2.86943	0.675807	0	-0.196
7.8	0.892		2.87325	0.678534	0	-0.196027		2.87325	0.678534	0	-0.196027		3.05058	0.862578	0.0337005		2.87555	0.682107	0	-0.192454		2.87555	0.682107	0	-0.192454		2.87325	0.678534	0	-0.196027
7.82	0.897		2.8772	0.681553	0	-0.196169		2.8772	0.681553	0	-0.196169		3.05442	0.866894	0.034422		2.87882	0.684625	0	-0.193097		2.87882	0.684625	0	-0.193097		2.8772	0.681553	0	-0.196169
7.84	0.903		2.88185	0.684972	0	-0.196245		2.88185	0.684972	0	-0.196245		3.06063	0.871961	0.036106		2.88268	0.687472	0	-0.193745		2.88268	0.687472	0	-0.193745		2.88185	0.684972	0	-0.196245
7.86	0.91		2.88723	0.68888	0	-0.196285		2.88723	0.68888	0	-0.196285		3.06754	0.877806	0.0380386		2.88715	0.690724	0	-0.194441		2.88715	0.690724	0	-0.194441		2.88723	0.68888	0	-0.196285
7.88	0.917		2.89278	0.693202	0	-0.196465		2.89278	0.693202	0	-0.196465		3.07267	0.883692	0.0391935		2.89176	0.694317	0	-0.19535		2.89176	0.694317	0	-0.19535		2.89278	0.693202	0	-0.196465
7.9	0.925		2.89906	0.698029	0	-0.196592		2.89906	0.698029	0	-0.196592		3.0802	0.890352	0.0413076		2.89697	0.698326	0	-0.196296		2.89697	0.698326	0	-0.196296		2.89906	0.698029	0	-0.196592
7.92	0.934		2.90611	0.703441	0	-0.196687		2.90611	0.703441	0	-0.196687		3.08838	0.897805	0.0436477		2.90283	0.702816	0	-0.197313		2.90283	0.702816	0	-0.197313		2.90611	0.703441	0	-0.196687
7.94	0.944		2.91395	0.709508	0	-0.196761		2.91395	0.709508	0	-0.196761		3.0972	0.906059	0.0461946		2.90934	0.707843	0	-0.198426		2.90934	0.707843	0	-0.198426		2.91395	0.709508	0	-0.196761
7.96	0.954		2.922	0.71613	0	-0.196978		2.922	0.71613	0	-0.196978		3.10422	0.914358	0.0479405		2.91602	0.713325	0	-0.199783		2.91602	0.713325	0	-0.199783		2.922	0.71613	0	-0.196978
7.98	0.964		2.93023	0.723228	0	-0.197292		2.93023	0.723228	0	-0.197292		3.11122	0.922698	0.0496423		2.92285	0.719194	0	-0.201326		2.92285	0.719194	0	-0.201326		2.93023	0.723228	0	-0.197292
8	0.975		2.9392	0.730896	0	-0.197505		2.9392	0.730896	0	-0.197505		3.12064	0.931853	0.052302		2.9303	0.725527	0	-0.202875		2.9303	0.725527	0	-0.202875		2.9392	0.730896	0	-0.197505
8.02	0.986		2.94834	0.739054	0	-0.197795		2.94834	0.739054	0	-0.197795		3.12824	0.941046	0.0541468		2.93789	0.732255	0	-0.204593		2.93789	0.732255	0	-0.204593		2.94834	0.739054	0	-0.197795
8.04	0.998		2.95822	0.747798	0	-0.19796		2.95822	0.747798	0	-0.19796		3.13827	0.951069	0.0569545		2.94609	0.739459	0	-0.2063		2.94609	0.739459	0	-0.2063		2.95822	0.747798	0	-0.19796
8.06	1.009		2.96768	0.756884	0	-0.198344		2.96768	0.756884	0	-0.198344		3.14401	0.960336	0.0579311		2.95394	0.746933	0	-0.208295		2.95394	0.746933	0	-0.208295		2.96768	0.756884	0	-0.198344
8.08	1.021		2.97781	0.766436	0	-0.198539		2.97781	0.766436	0	-0.198539		3.15407	0.970465	0.0606642		2.96236	0.754782	0	-0.210194		2.96236	0.754782	0	-0.210194		2.97781	0.766436	0	-0.198539
8.1	1.032		2.98747	0.776227	0	-0.198904		2.98747	0.776227	0	-0.198904		3.15976	0.979817	0.0615352		2.96988	0.762676	0	-0.212454		2.96988	0.762676	0	-0.212454		2.98747	0.776227	0	-0.198904
8.12	1.043		2.99719	0.786231	0	-0.199208		2.99719	0.786231	0	-0.199208		3.16739	0.989243	0.0631834		2.97673	0.770428	0	-0.215011		2.97673	0.770428	0	-0.215011		2.99719	0.786231	0	-0.199208
8.14	1.054		3.00693	0.796429	0	-0.199444		3.00693	0.796429	0	-0.199444		3.17492	0.99871	0.064757		2.9836	0.778094	0	-0.217779		2.9836	0.778094	0	-0.217779		3.00693	0.796429	0	-0.199444
8.16	1.065		3.01671	0.806804	0	-0.199606		3.01671	0.806804	0	-0.199606		3.18245	1.00822	0.0662903		2.99049	0.785715	0	-0.220695		2.99049	0.785715	0	-0.220695		3.01671	0.806804	0	-0.199606
8.18	1.074		3.02533	0.816992	0	-0.200039		3.02533	0.816992	0	-0.200039		3.1851	1.01613	0.0657824		2.99657	0.79308	0	-0.223951		2.99657	0.79308	0	-0.223951		3.02533	0.816992	0	-0.200039
8.2	1.083		3.03385	0.827033	0	-0.200324		3.03385	0.827033	0	-0.200324		3.1916	1.02417	0.0668678		3.00257	0.800247	0	-0.227111		3.00257	0.800247	0	-0.227111		3.03385	0.827033	0	-0.200324
8.22	1.092		3.0423	0.836965	0	-0.200479		3.0423	0.836965	0	-0.200479		3.19786	1.03222	0.0678346		3.00853	0.807261	0	-0.230182		3.00853	0.807261	0	-0.230182		3.0423	0.836965	0	-0.200479
8.24	1.099		3.0495	0.846457	0	-0.200876		3.0495	0.846457	0	-0.200876		3.19928	1.03865	0.0667799		3.0136	0.813916	0	-0.233417		3.0136	0.813916	0	-0.233417		3.0495	0.846457	0	-0.200876
8.26	1.105		3.05594	0.855409	0	-0.20129		3.05594	0.855409	0	-0.20129		3.20215	1.04438	0.0663499		3.01814	0.820156	0	-0.236543		3.01814	0.820156	0	-0.236543		3.05594	0.855409	0	-0.20129
8.28	1.11		3.0616	0.863736	0	-0.201719		3.0616	0.863736	0	-0.201719		3.20428	1.04933	0.0656238		3.02213	0.825932	0	-0.239522		3.02213	0.825932	0	-0.239522		3.0616	0.863736	0	-0.201719
8.3	1.114		3.06645	0.871363	0	-0.202166		3.06645	0.871363	0	-0.202166		3.20581	1.05351	0.0646688		3.02555	0.831204	0	-0.242325		3.02555	0.831204	0	-0.242325		3.06645	0.871363	0	-0.202166
8.32	1.117		3.07048	0.878229	0	-0.202637		3.07048	0.878229	0	-0.202637		3.20674	1.05692	0.0634855		3.0284	0.835935	0	-0.24493		3.0284	0.835935	0	-0.24493		3.07048	0.878229	0	-0.202637
8.34	1.118		3.07308	0.884096	0	-0.203319		3.07308	0.884096	0	-0.203319		3.20464	1.05872	0.061079		3.03023	0.83997	0	-0.247446		3.03023	0.83997	0	-0.247446		3.07308	0.884096	0	-0.203319
8.36	1.118		3.07478	0.88895	0	-0.20401		3.07478	0.88895	0	-0.20401		3.20388	1.05979	0.0592819		3.03142	0.843303	0	-0.249657		3.03142	0.843303	0	-0.249657		3.07478	0.88895	0	-0.20401
8.38	1.116		3.07497	0.892595	0	-0.204903		3.07497	0.892595	0	-0.204903		3.19993	1.05923	0.0562142		3.03156	0.845805	0	-0.251693		3.03156	0.845805	0	-0.251693		3.07497	0.892595	0	-0.204903
8.4	1.114		3.07481	0.895236	0	-0.205616		3.07481	0.895236	0	-0.205616		3.19976	1.05876	0.054768		3.03144	0.847618	0	-0.253235		3.03144	0.847618	0	-0.253235		3.07481	0.895236	0	-0.205616
8.42	1.11		3.07315	0.896678	0	-0.206558		3.07315	0.896678	0	-0.206558		3.19444	1.05661	0.0512383		3.03028	0.848611	0	-0.254625		3.03028	0.848611	0	-0.254625		3.07315	0.896678	0	-0.206558
8.44	1.104		3.06995	0.896761	0	-0.2077		3.06995	0.896761	0	-0.2077		3.18816	1.0529	0.0473881		3.02802	0.848677	0	-0.255785		3.02802	0.848677	0	-0.255785		3.06995	0.896761	0	-0.2077
8.46	1.098		3.06635	0.895722	0	-0.208656		3.06635	0.895722	0	-0.208656		3.18545	1.04925	0.045099		3.02548	0.847977	0	-0.256401		3.02548	0.847977	0	-0.256401		3.06635	0.895722	0	-0.208656
8.48	1.09		3.06122	0.893395	0	-0.209827		3.06122	0.893395	0	-0.209827		3.17762	1.04392	0.0407533		3.02187	0.846397	0	-0.256824		3.02187	0.846397	0	-0.256824		3.06122	0.893395	0	-0.209827
8.5	1.081		3.05512	0.889828	0	-0.210997		3.05512	0.889828	0	-0.210997		3.17118	1.03784	0.0370763		3.01757	0.843971	0	-0.256854		3.01757	0.843971	0	-0.256854		3.05512	0.889828	0	-0.210997
8.52	1.071		3.04806	0.885066	0	-0.212166		3.04806	0.885066	0	-0.212166		3.16394	1.03095	0.033157		3.01259	0.840727	0	-0.256505		3.01259	0.840727	0	-0.256505		3.04806	0.885066	0	-0.212166
8.54	1.06		3.04005	0.879151	0	-0.213326		3.04005	0.879151	0	-0.213326		3.15603	1.02325	0.0290482		3.00694	0.83669	0	-0.255786		3.00694	0.83669	0	-0.255786		3.04005	0.879151	0	-0.213326
8.56	1.048		3.0311	0.872121	0	-0.214468		3.0311	0.872121	0	-0.214468		3.14742	1.01475	0.0247468		3.00063	0.831885	0	-0.254704		3.00063	0.831885	0	-0.254704		3.0311	0.872121	0	-0.214468
8.58	1.035		3.02121	0.864016	0	-0.215579		3.02121	0.864016	0	-0.215579		3.13811	1.00544	0.0202521		2.99366	0.826335	0	-0.253259		2.99366	0.826335	0	-0.253259		3.02121	0.864016	0	-0.215579
8.6	1.022		3.01098	0.855044	0	-0.216467		3.01098	0.855044	0	-0.216467		3.1305	0.996102	0.0165629		2.98645	0.82018	0	-0.251331		2.98645	0.82018	0	-0.251331		3.01098	0.855044	0	-0.216467
8.62	1.008		2.99989	0.845209	0	-0.217327		2.99989	0.845209	0	-0.217327		3.12032	0.985943	0.0118979		2.97864	0.813419	0	-0.249117		2.97864	0.813419	0	-0.249117		2.99989	0.845209	0	-0.217327
8.64	0.994		2.98852	0.83469	0	-0.21796		2.98852	0.83469	0	-0.21796		3.11188	0.975753	0.00805702		2.97062	0.806171	0	-0.24648		2.97062	0.806171	0	-0.24648		2.98852	0.83469	0	-0.21796
8.66	0.98		2.97692	0.823635	0	-0.218384		2.97692	0.823635	0	-0.218384		3.1033	0.965516	0.00424662		2.96162	0.798305	0	-0.243713		2.96162	0.798305	0	-0.243713		2.97692	0.823635	0	-0.218384
8.68	0.966		2.96514	0.812166	0	-0.21861		2.96514	0.812166	0	-0.21861		3.09463	0.955233	0.000483783		2.95184	0.789791	0	-0.240986		2.95184	0.789791	0	-0.240986		2.96514	0.812166	0	-0.21861
8.7	0.952		2.9532	0.800387	0	-0.218648		2.9532	0.800387	0	-0.218648		3.08586	0.944906	-0.00323325		2.94192	0.780786	0	-0.238249		2.94192	0.780786	0	-0.238249		2.9532	0.800387	0	-0.218648
8.72	0.938		2.94114	0.788381	0	-0.218502		2.94114	0.788381	0	-0.218502		3.07699	0.934536	-0.0069059		2.93191	0.771417	0	-0.235466		2.93191	0.771417	0	-0.235466		2.94114	0.788381	0	-0.218502
8.74	0.924		2.92897	0.776218	0	-0.218179		2.92897	0.776218	0	-0.218179		3.06802	0.924124	-0.0105356		2.92181	0.761783	0	-0.232614		2.92181	0.761783	0	-0.232614		2.92897	0.776218	0	-0.218179
8.76	0.911		2.91732	0.764114	0	-0.217522		2.91732	0.764114	0	-0.217522		3.06138	0.914408	-0.0131237		2.91213	0.752092	0	-0.229545		2.91213	0.752092	0	-0.229545		2.91732	0.764114	0	-0.217522
8.78	0.898		2.90565	0.752085	0	-0.216747		2.90565	0.752085	0	-0.216747		3.0529	0.904664	-0.0164076		2.90245	0.74238	0	-0.226452		2.90245	0.74238	0	-0.226452		2.90565	0.752085	0	-0.216747
8.8	0.887		2.89517	0.740455	0	-0.215537		2.89517	0.740455	0	-0.215537		3.04917	0.89634	-0.0176644		2.89374	0.732931	0	-0.223061		2.89374	0.732931	0	-0.223061		2.89517	0.740455	0	-0.215537
8.82	0.876		2.88479	0.729174	0	-0.214312		2.88479	0.729174	0	-0.214312		3.04192	0.888017	-0.0203399		2.88512	0.72372	0	-0.219766		2.88512	0.72372	0	-0.219766		2.88479	0.729174	0	-0.214312
8.84	0.866		2.87508	0.718353	0	-0.2129		2.87508	0.718353	0	-0.2129		3.03694	0.880384	-0.0220171		2.87707	0.714846	0	-0.216407		2.87707	0.714846	0	-0.216407		2.87508	0.718353	0	-0.2129
8.86	0.857		2.8661	0.708077	0	-0.211347		2.8661	0.708077	0	-0.211347		3.03262	0.873463	-0.0233842		2.86961	0.706391	0	-0.213033		2.86961	0.706391	0	-0.213033		2.8661	0.708077	0	-0.211347
8.88	0.849		2.85787	0.698414	0	-0.209695		2.85787	0.698414	0	-0.209695		3.02893	0.867255	-0.0244625		2.86278	0.698417	0	-0.209692		2.86278	0.698417	0	-0.209692		2.85787	0.698414	0	-0.209695
8.9	0.843		2.85102	0.689563	0	-0.207831		2.85102	0.689563	0	-0.207831		3.0283	0.86248	-0.0242553		2.85709	0.691096	0	-0.206298		2.85709	0.691096	0	-0.206298		2.85102	0.689563	0	-0.207831
8.92	0.837		2.84443	0.681389	0	-0.206145		2.84443	0.681389	0	-0.206145		3.0242	0.857744	-0.0254805		2.85161	0.68432	0	-0.203214		2.85161	0.68432	0	-0.203214		2.84443	0.681389	0	-0.206145
8.94	0.833		2.83924	0.674072	0	-0.204302		2.83924	0.674072	0	-0.204302		3.02479	0.854417	-0.0247441		2.84731	0.678243	0	-0.200131		2.84731	0.678243	0	-0.200131		2.83924	0.674072	0	-0.204302
8.96	0.83		2.83494	0.667609	0	-0.20254		2.83494	0.667609	0	-0.20254		3.02443	0.851851	-0.0244169		2.84374	0.672869	0	-0.19728		2.84374	0.672869	0	-0.19728		2.83494	0.667609	0	-0.20254
8.98	0.828		2.83152	0.661999	0	-0.200872		2.83152	0.661999	0	-0.200872		3.02466	0.850022	-0.0238506		2.8409	0.668197	0	-0.194674		2.8409	0.668197	0	-0.194674		2.83152	0.661999	0	-0.200872
9	0.828		2.82959	0.657382	0	-0.199168		2.82959	0.657382	0	-0.199168		3.02799	0.849649	-0.022022		2.83929	0.66435	0	-0.192201		2.83929	0.66435	0	-0.192201		2.82959	0.657382	0	-0.199168
9.02	0.829		2.8286	0.65373	0	-0.197645		2.8286	0.65373	0	-0.197645		3.03032	0.850058	-0.0206494		2.83847	0.661304	0	-0.190071		2.83847	0.661304	0	-0.190071		2.8286	0.65373	0	-0.197645
9.04	0.831		2.82855	0.651018	0	-0.196301		2.82855	0.651018	0	-0.196301		3.03325	0.851224	-0.0190578		2.83843	0.659042	0	-0.188277		2.83843	0.659042	0	-0.188277		2.82855	0.651018	0	-0.196301
9.06	0.834		2.82944	0.649227	0	-0.195134		2.82944	0.649227	0	-0.195134		3.03685	0.853153	-0.0172241		2.83917	0.65755	0	-0.186811		2.83917	0.65755	0	-0.186811		2.82944	0.649227	0	-0.195134
9.08	0.838		2.83125	0.648342	0	-0.194141		2.83125	0.648342	0	-0.194141		3.04113	0.85585	-0.015153		2.84067	0.656814	0	-0.185668		2.84067	0.656814	0	-0.185668		2.83125	0.648342	0	-0.194141
9.1	0.843		2.83398	0.648352	0	-0.193318		2.83398	0.648352	0	-0.193318		3.04608	0.859322	-0.0128503		2.84294	0.656828	0	-0.184842		2.84294	0.656828	0	-0.184842		2.83398	0.648352	0	-0.193318
9.12	0.848		2.83703	0.649105	0	-0.192806		2.83703	0.649105	0	-0.192806		3.04928	0.862846	-0.0113224		2.84548	0.657462	0	-0.184449		2.84548	0.657462	0	-0.184449		2.83703	0.649105	0	-0.192806
9.14	0.855		2.84155	0.650767	0	-0.192248		2.84155	0.650767	0	-0.192248		3.05729	0.867863	-0.00784607		2.84922	0.658856	0	-0.184159		2.84922	0.658856	0	-0.184159		2.84155	0.650767	0	-0.192248
9.16	0.862		2.84638	0.653186	0	-0.192001		2.84638	0.653186	0	-0.192001		3.06187	0.872956	-0.00586304		2.85324	0.660883	0	-0.184304		2.85324	0.660883	0	-0.184304		2.84638	0.653186	0	-0.192001
9.18	0.87		2.85208	0.656387	0	-0.191848		2.85208	0.656387	0	-0.191848		3.0688	0.878828	-0.002956		2.85797	0.663562	0	-0.184673		2.85797	0.663562	0	-0.184673		2.85208	0.656387	0	-0.191848
9.2	0.878		2.85806	0.660241	0	-0.191939		2.85806	0.660241	0	-0.191939		3.074	0.884757	-0.000828113		2.86293	0.666784	0	-0.185396		2.86293	0.666784	0	-0.185396		2.85806	0.660241	0	-0.191939
9.22	0.886		2.86426	0.664645	0	-0.192216		2.86426	0.664645	0	-0.192216		3.07918	0.890728	0.0012432		2.86808	0.670463	0	-0.186397		2.86808	0.670463	0	-0.186397		2.86426	0.664645	0	-0.192216
9.24	0.895		2.87124	0.669663	0	-0.19248		2.87124	0.669663	0	-0.19248		3.08679	0.897493	0.00427204		2.87388	0.674651	0	-0.187492		2.87388	0.674651	0	-0.187492		2.87124	0.669663	0	-0.19248
9.26	0.904		2.87843	0.6752	0	-0.192899		2.87843	0.6752	0	-0.192899		3.09265	0.90431	0.00650716		2.87985	0.679266	0	-0.188832		2.87985	0.679266	0	-0.188832		2.87843	0.6752	0	-0.192899
9.28	0.912		2.88519	0.681023	0	-0.193583		2.88519	0.681023	0	-0.193583		3.09607	0.910415	0.00768968		2.88546	0.684117	0	-0.19049		2.88546	0.684117	0	-0.19049		2.88519	0.681023	0	-0.193583
9.3	0.921		2.89263	0.687247	0	-0.194138		2.89263	0.687247	0	-0.194138		3.10372	0.917321	0.0105855		2.89163	0.689295	0	-0.19209		2.89163	0.689295	0	-0.19209		2.89263	0.687247	0	-0.194138
9.32	0.929		2.89959	0.693657	0	-0.194908		2.89959	0.693657	0	-0.194908		3.10715	0.923503	0.011679		2.89742	0.694622	0	-0.193944		2.89742	0.694622	0	-0.193944		2.89959	0.693657	0	-0.194908
9.34	0.936		2.90601	0.700073	0	-0.195822		2.90601	0.700073	0	-0.195822		3.10997	0.928961	0.0124966		2.90274	0.699949	0	-0.195946		2.90274	0.699949	0	-0.195946		2.90601	0.700073	0	-0.195822
9.36	0.943		2.91241	0.706499	0	-0.196666		2.91241	0.706499	0	-0.196666		3.11459	0.934457	0.0140391		2.90805	0.705279	0	-0.197886		2.90805	0.705279	0	-0.197886		2.91241	0.706499	0	-0.196666
9.38	0.95		2.91879	0.712939	0	-0.197446		2.91879	0.712939	0	-0.197446		3.11921	0.939984	0.015543		2.91335	0.710615	0	-0.199771		2.91335	0.710615	0	-0.199771		2.91879	0.712939	0	-0.197446
9.4	0.955		2.92396	0.719078	0	-0.198488		2.92396	0.719078	0	-0.198488		3.11898	0.943993	0.0150156		2.91765	0.715697	0	-0.20187		2.91765	0.715697	0	-0.20187		2.92396	0.719078	0	-0.198488
9.42	0.96		2.92902	0.724969	0	-0.199383		2.92902	0.724969	0	-0.199383		3.1224	0.948046	0.0160071		2.92185	0.720569	0	-0.203783		2.92185	0.720569	0	-0.203783		2.92902	0.724969	0	-0.199383
9.44	0.964		2.93338	0.730495	0	-0.200319		2.93338	0.730495	0	-0.200319		3.12334	0.95134	0.0159543		2.92547	0.725137	0	-0.205678		2.92547	0.725137	0	-0.205678		2.93338	0.730495	0	-0.200319
9.46	0.968		2.9376	0.73572	0	-0.20111		2.9376	0.73572	0	-0.20111		3.12612	0.954663	0.0166595		2.92897	0.729451	0	-0.207378		2.92897	0.729451	0	-0.207378		2.9376	0.73572	0	-0.20111
9.48	0.97		2.94052	0.740372	0	-0.202108		2.94052	0.740372	0	-0.202108		3.12402	0.956443	0.0153366		2.9314	0.733291	0	-0.209189		2.9314	0.733291	0	-0.209189		2.94052	0.740372	0	-0.202108
9.5	0.971		2.94265	0.744385	0	-0.203083		2.94265	0.744385	0	-0.203083		3.12316	0.957482	0.0145565		2.93316	0.736601	0	-0.210867		2.93316	0.736601	0	-0.210867		2.94265	0.744385	0	-0.203083
9.52	0.972		2.94455	0.747867	0	-0.203867		2.94455	0.747867	0	-0.203867		3.12405	0.958535	0.0145178		2.93474	0.739473	0	-0.212261		2.93474	0.739473	0	-0.212261		2.94455	0.747867	0	-0.203867
9.54	0.972		2.94567	0.750746	0	-0.204662		2.94567	0.750746	0	-0.204662		3.12249	0.95881	0.0134653		2.93567	0.741845	0	-0.213563		2.93567	0.741845	0	-0.213563		2.94567	0.750746	0	-0.204662
9.56	0.97		2.9454	0.752796	0	-0.205619		2.9454	0.752796	0	-0.205619		3.11789	0.957546	0.0111903		2.93544	0.743535	0	-0.21488		2.93544	0.743535	0	-0.21488		2.9454	0.752796	0	-0.205619
9.58	0.968		2.94485	0.75416	0	-0.206355		2.94485	0.75416	0	-0.206355		3.11691	0.956298	0.0104535		2.93499	0.744659	0	-0.215856		2.93499	0.744659	0	-0.215856		2.94485	0.75416	0	-0.206355
9.6	0.965		2.94347	0.754791	0	-0.207081		2.94347	0.754791	0	-0.207081		3.11341	0.954265	0.00870216		2.93385	0.745179	0	-0.216693		2.93385	0.745179	0	-0.216693		2.94347	0.754791	0	-0.207081
9.62	0.962		2.94186	0.754816	0	-0.207623		2.94186	0.754816	0	-0.207623		3.11173	0.952228	0.00773468		2.93251	0.745201	0	-0.217238		2.93251	0.745201	0	-0.217238		2.94186	0.754816	0	-0.207623
9.64	0.957		2.93885	0.754015	0	-0.208344		2.93885	0.754015	0	-0.208344		3.10515	0.948643	0.00477187		2.93001	0.744542	0	-0.217817		2.93001	0.744542	0	-0.217817		2.93885	0.754015	0	-0.208344
9.66	0.952		2.93557	0.752534	0	-0.208854		2.93557	0.752534	0	-0.208854		3.10216	0.945052	0.00335744		2.92729	0.743322	0	-0.218065		2.92729	0.743322	0	-0.218065		2.93557	0.752534	0	-0.208854
9.68	0.947		2.93207	0.750492	0	-0.209194		2.93207	0.750492	0	-0.209194		3.0991	0.941439	0.00194821		2.92438	0.74164	0	-0.218046		2.92438	0.74164	0	-0.218046		2.93207	0.750492	0	-0.209194
9.7	0.941		2.92779	0.74783	0	-0.209557		2.92779	0.74783	0	-0.209557		3.0936	0.937046	-0.000438776		2.92083	0.739446	0	-0.21794		2.92083	0.739446	0	-0.21794		2.92779	0.74783	0	-0.209557
9.72	0.935		2.92331	0.744659	0	-0.209758		2.92331	0.744659	0	-0.209758		3.08985	0.932632	-0.00204612		2.9171	0.736832	0	-0.217584		2.9171	0.736832	0	-0.217584		2.92331	0.744659	0	-0.209758
9.74	0.929		2.91865	0.741072	0	-0.209824		2.91865	0.741072	0	-0.209824		3.08607	0.928194	-0.00363218		2.91324	0.733873	0	-0.217023		2.91324	0.733873	0	-0.217023		2.91865	0.741072	0	-0.209824
9.76	0.922		2.91327	0.736991	0	-0.209936		2.91327	0.736991	0	-0.209936		3.07983	0.922984	-0.00619446		2.90877	0.730504	0	-0.216423		2.90877	0.730504	0	-0.216423		2.91327	0.736991	0	-0.209936
9.78	0.916		2.90831	0.732664	0	-0.209745		2.90831	0.732664	0	-0.209745		3.07774	0.918492	-0.00698419		2.90465	0.72693	0	-0.215479		2.90465	0.72693	0	-0.215479		2.90831	0.732664	0	-0.209745
9.8	0.91		2.90327	0.72814	0	-0.209482		2.90327	0.72814	0	-0.209482		3.07388	0.913982	-0.00849156		2.90047	0.723191	0	-0.214431		2.90047	0.723191	0	-0.214431		2.90327	0.72814	0	-0.209482
9.82	0.904		2.89816	0.72346	0	-0.209155		2.89816	0.72346	0	-0.209155		3.06996	0.90945	-0.00998185		2.89622	0.71932	0	-0.213295		2.89622	0.71932	0	-0.213295		2.89816	0.72346	0	-0.209155
9.84	0.898		2.89299	0.718657	0	-0.208771		2.89299	0.718657	0	-0.208771		3.06602	0.904898	-0.0114504		2.89194	0.715344	0	-0.212084		2.89194	0.715344	0	-0.212084		2.89299	0.718657	0	-0.208771
9.86	0.892		2.88779	0.713758	0	-0.208335		2.88779	0.713758	0	-0.208335		3.06205	0.900324	-0.0128976		2.88761	0.711287	0	-0.210807		2.88761	0.711287	0	-0.210807		2.88779	0.713758	0	-0.208335
9.88	0.888		2.88373	0.709093	0	-0.207545		2.88373	0.709093	0	-0.207545		3.06291	0.897202	-0.0123239		2.88425	0.70742	0	-0.209219		2.88425	0.70742	0	-0.209219		2.88373	0.709093	0	-0.207545
9.9	0.883		2.87916	0.704473	0	-0.206974		2.87916	0.704473	0	-0.206974		3.05784	0.893357	-0.0142022		2.88046	0.703587	0	-0.20786		2.88046	0.703587	0	-0.20786		2.87916	0.704473	0	-0.206974
9.92	0.88		2.8758	0.700198	0	-0.206093		2.8758	0.700198	0	-0.206093		3.05928	0.89095	-0.0133571		2.87766	0.700039	0	-0.206252		2.87766	0.700039	0	-0.206252		2.8758	0.700198	0	-0.206093
9.94	0.877		2.87255	0.696211	0	-0.205314		2.87255	0.696211	0	-0.205314		3.05727	0.888562	-0.01395		2.87497	0.696728	0	-0.204797		2.87497	0.696728	0	-0.204797		2.87255	0.696211	0	-0.205314
9.96	0.875		2.87	0.692616	0	-0.204464		2.87	0.692616	0	-0.204464		3.05761	0.8869	-0.0135624		2.87285	0.693741	0	-0.203339		2.87285	0.693741	0	-0.203339		2.87	0.692616	0	-0.204464
9.98	0.874		2.86818	0.689497	0	-0.20358		2.86818	0.689497	0	-0.20358		3.05864	0.885981	-0.0128995		2.87134	0.691148	0	-0.201929		2.87134	0.691148	0	-0.201929		2.86818	0.689497	0	-0.20358
10	0.873		2.86653	0.686772	0	-0.202847		2.86653	0.686772	0	-0.202847		3.0579	0.885075	-0.0129806		2.86996	0.688882	0	-0.200737		2.86996	0.688882	0	-0.200737		2.86653	0.686772	0	-0.202847
10.02	0.874		2.8662	0.684676	0	-0.201931		2.8662	0.684676	0	-0.201931		3.06197	0.88564	-0.0110755		2.86969	0.687138	0	-0.199468		2.86969	0.687138	0	-0.199468		2.8662	0.684676	0	-0.201931
10.04	0.875		2.8661	0.683099	0	-0.201222		2.8661	0.683099	0	-0.201222		3.06258	0.886241	-0.0106402		2.86961	0.685826	0	-0.198495		2.86961	0.685826	0	-0.198495		2.8661	0.683099	0	-0.201222
10.06	0.877		2.86678	0.682103	0	-0.200528		2.86678	0.682103	0	-0.200528		3.06555	0.887588	-0.00924139		2.87017	0.684998	0	-0.197634		2.87017	0.684998	0	-0.197634		2.86678	0.682103	0	-0.200528
10.08	0.88		2.86825	0.681739	0	-0.199872		2.86825	0.681739	0	-0.199872		3.06922	0.889701	-0.0075884		2.8714	0.684695	0	-0.196916		2.8714	0.684695	0	-0.196916		2.86825	0.681739	0	-0.199872
10.1	0.884		2.87055	0.68205	0	-0.199269		2.87055	0.68205	0	-0.199269		3.07354	0.892584	-0.00570061		2.8733	0.684954	0	-0.196365		2.8733	0.684954	0	-0.196365		2.87055	0.68205	0	-0.199269
10.12	0.889		2.87368	0.683073	0	-0.198732		2.87368	0.683073	0	-0.198732		3.07853	0.896245	-0.00358423		2.8759	0.685806	0	-0.195999		2.8759	0.685806	0	-0.195999		2.87368	0.683073	0	-0.198732
10.14	0.894		2.87706	0.684689	0	-0.19842		2.87706	0.684689	0	-0.19842		3.08174	0.89994	-0.00224545		2.87871	0.68715	0	-0.195959		2.87871	0.68715	0	-0.195959		2.87706	0.684689	0	-0.19842
10.16	0.9		2.88124	0.686951	0	-0.198132		2.88124	0.686951	0	-0.198132		3.08737	0.904412	5.97978e-05		2.88218	0.689032	0	-0.196052		2.88218	0.689032	0	-0.196052		2.88124	0.686951	0	-0.198132
10.18	0.906		2.88564	0.689753	0	-0.198035		2.88564	0.689753	0	-0.198035		3.09125	0.908919	0.00158759		2.88583	0.691361	0	-0.196427		2.88583	0.691361	0	-0.196427		2.88564	0.689753	0	-0.198035
10.2	0.913		2.89083	0.69316	0	-0.197929		2.89083	0.69316	0	-0.197929		3.09755	0.914214	0.00408119		2.89014	0.694191	0	-0.196898		2.89014	0.694191	0	-0.196898		2.89083	0.69316	0	-0.197929
10.22	0.92		2.89621	0.697075	0	-0.197986		2.89621	0.697075	0	-0.197986		3.10207	0.919543	0.00578641		2.89461	0.697441	0	-0.197619		2.89461	0.697441	0	-0.197619		2.89621	0.697075	0	-0.197986
10.24	0.928		2.90237	0.701572	0	-0.198009		2.90237	0.701572	0	-0.198009		3.10903	0.925672	0.0084573		2.89972	0.701172	0	-0.198409		2.89972	0.701172	0	-0.198409		2.90237	0.701572	0	-0.198009
10.26	0.935		2.90811	0.706404	0	-0.198328		2.90811	0.706404	0	-0.198328		3.11177	0.931066	0.00932797		2.90449	0.705178	0	-0.199555		2.90449	0.705178	0	-0.199555		2.90811	0.706404	0	-0.198328
10.28	0.943		2.91456	0.711677	0	-0.198542		2.91456	0.711677	0	-0.198542		3.11877	0.937272	0.0119345		2.90984	0.709545	0	-0.200674		2.90984	0.709545	0	-0.200674		2.91456	0.711677	0	-0.198542
10.3	0.951		2.92115	0.717323	0	-0.198838		2.92115	0.717323	0	-0.198838		3.12393	0.943507	0.0137277		2.91531	0.714218	0	-0.201944		2.91531	0.714218	0	-0.201944		2.92115	0.717323	0	-0.198838
10.32	0.958		2.92725	0.723128	0	-0.199348		2.92725	0.723128	0	-0.199348		3.12671	0.949	0.0144933		2.92038	0.719017	0	-0.20346		2.92038	0.719017	0	-0.20346		2.92725	0.723128	0	-0.199348
10.34	0.965		2.9334	0.729069	0	-0.199846		2.9334	0.729069	0	-0.199846		3.13132	0.954539	0.0160004		2.92548	0.723925	0	-0.204991		2.92548	0.723925	0	-0.204991		2.9334	0.729069	0	-0.199846
10.36	0.972		2.93957	0.73513	0	-0.200327		2.93957	0.73513	0	-0.200327		3.1359	0.960108	0.0174611		2.93061	0.728928	0	-0.206529		2.93061	0.728928	0	-0.206529		2.93957	0.73513	0	-0.200327
10.38	0.978		2.94517	0.741133	0	-0.200948		2.94517	0.741133	0	-0.200948		3.13807	0.964922	0.0178916		2.93526	0.733878	0	-0.208203		2.93526	0.733878	0	-0.208203		2.94517	0.741133	0	-0.200948
10.4	0.983		2.95014	0.746929	0	-0.201663		2.95014	0.746929	0	-0.201663		3.13966	0.968993	0.0180782		2.93939	0.738654	0	-0.209938		2.93939	0.738654	0	-0.209938		2.95014	0.746929	0	-0.201663
10.42	0.988		2.95503	0.752554	0	-0.202275		2.95503	0.752554	0	-0.202275		3.14307	0.973105	0.0190066		2.94344	0.743286	0	-0.211543		2.94344	0.743286	0	-0.211543		2.95503	0.752554	0	-0.202275
10.44	0.992		2.95926	0.757876	0	-0.202966		2.95926	0.757876	0	-0.202966		3.144	0.976445	0.0188946		2.94695	0.747665	0	-0.213177		2.94695	0.747665	0	-0.213177		2.95926	0.757876	0	-0.202966
10.46	0.995		2.96277	0.762782	0	-0.203708		2.96277	0.762782	0	-0.203708		3.14437	0.979032	0.018555		2.94987	0.751699	0	-0.214791		2.94987	0.751699	0	-0.214791		2.96277	0.762782	0	-0.203708
10.48	0.997		2.96554	0.767176	0	-0.204482		2.96554	0.767176	0	-0.204482		3.14412	0.980862	0.0179678		2.95217	0.755311	0	-0.216347		2.95217	0.755311	0	-0.216347		2.96554	0.767176	0	-0.204482
10.5	0.998		2.96755	0.770979	0	-0.205272		2.96755	0.770979	0	-0.205272		3.14325	0.98193	0.0171382		2.95383	0.758435	0	-0.217817		2.95383	0.758435	0	-0.217817		2.96755	0.770979	0	-0.205272
10.52	0.998		2.96875	0.774125	0	-0.206069		2.96875	0.774125	0	-0.206069		3.14176	0.982232	0.0160703		2.95483	0.761018	0	-0.219176		2.95483	0.761018	0	-0.219176		2.96875	0.774125	0	-0.206069
10.54	0.996		2.96855	0.77639	0	-0.207032		2.96855	0.77639	0	-0.207032		3.13721	0.98098	0.0137677		2.95466	0.762878	0	-0.220544		2.95466	0.762878	0	-0.220544		2.96855	0.77639	0	-0.207032
10.56	0.994		2.96805	0.777924	0	-0.207778		2.96805	0.777924	0	-0.207778		3.13631	0.979762	0.0130197		2.95425	0.764138	0	-0.221564		2.95425	0.764138	0	-0.221564		2.96805	0.777924	0	-0.207778
10.58	0.99		2.96613	0.778519	0	-0.208687		2.96613	0.778519	0	-0.208687		3.13042	0.976964	0.0102384		2.95265	0.764627	0	-0.222579		2.95265	0.764627	0	-0.222579		2.96613	0.778519	0	-0.208687
10.6	0.985		2.9633	0.778171	0	-0.209542		2.9633	0.778171	0	-0.209542		3.12579	0.973409	0.00803627		2.95031	0.764342	0	-0.22337		2.95031	0.764342	0	-0.22337		2.9633	0.778171	0	-0.209542
10.62	0.98		2.96017	0.777043	0	-0.210178		2.96017	0.777043	0	-0.210178		3.12288	0.969848	0.00659106		2.94771	0.763417	0	-0.223804		2.94771	0.763417	0	-0.223804		2.96017	0.777043	0	-0.210178
10.64	0.973		2.95559	0.774944	0	-0.210968		2.95559	0.774944	0	-0.210968		3.11504	0.96472	0.00315166		2.94391	0.761694	0	-0.224217		2.94391	0.761694	0	-0.224217		2.95559	0.774944	0	-0.210968
10.66	0.965		2.95011	0.771882	0	-0.211689		2.95011	0.771882	0	-0.211689		3.1084	0.958824	0.000280295		2.93936	0.75918	0	-0.224391		2.93936	0.75918	0	-0.224391		2.95011	0.771882	0	-0.211689
10.68	0.956		2.94371	0.767868	0	-0.212337		2.94371	0.767868	0	-0.212337		3.10103	0.952145	-0.00282365		2.93405	0.755882	0	-0.224323		2.93405	0.755882	0	-0.224323		2.94371	0.767868	0	-0.212337
10.7	0.946		2.93641	0.762916	0	-0.212902		2.93641	0.762916	0	-0.212902		3.09296	0.944684	-0.00614484		2.92798	0.75181	0	-0.224008		2.92798	0.75181	0	-0.224008		2.93641	0.762916	0	-0.212902
10.72	0.936		2.92879	0.7572	0	-0.213213		2.92879	0.7572	0	-0.213213		3.0866	0.937193	-0.00868373		2.92166	0.747106	0	-0.223307		2.92166	0.747106	0	-0.223307		2.92879	0.7572	0	-0.213213
10.74	0.924		2.91973	0.750549	0	-0.213625		2.91973	0.750549	0	-0.213625		3.07532	0.928175	-0.0131931		2.91414	0.741627	0	-0.222548		2.91414	0.741627	0	-0.222548		2.91973	0.750549	0	-0.213625
10.76	0.913		2.91095	0.743302	0	-0.21359		2.91095	0.743302	0	-0.21359		3.06993	0.919857	-0.0151753		2.90684	0.73565	0	-0.221242		2.90684	0.73565	0	-0.221242		2.91095	0.743302	0	-0.21359
10.78	0.901		2.90136	0.735425	0	-0.213511		2.90136	0.735425	0	-0.213511		3.0603	0.910777	-0.0188573		2.89888	0.729146	0	-0.21979		2.89888	0.729146	0	-0.21979		2.90136	0.735425	0	-0.213511
10.8	0.888		2.89095	0.726893	0	-0.213353		2.89095	0.726893	0	-0.213353		3.04988	0.900923	-0.0227769		2.89024	0.722093	0	-0.218154		2.89024	0.722093	0	-0.218154		2.89095	0.726893	0	-0.213353
10.82	0.876		2.8809	0.717998	0	-0.212778		2.8809	0.717998	0	-0.212778		3.04356	0.891745	-0.0249226		2.8819	0.714729	0	-0.216047		2.8819	0.714729	0	-0.216047		2.8809	0.717998	0	-0.212778
10.84	0.864		2.87071	0.708825	0	-0.212022		2.87071	0.708825	0	-0.212022		3.03548	0.882554	-0.0277446		2.87344	0.707124	0	-0.213723		2.87344	0.707124	0	-0.213723		2.87071	0.708825	0	-0.212022
10.86	0.851		2.85981	0.699296	0	-0.211247		2.85981	0.699296	0	-0.211247		3.02484	0.872619	-0.0315537		2.86438	0.699211	0	-0.211331		2.86438	0.699211	0	-0.211331		2.85981	0.699296	0	-0.211247
10.88	0.839		2.84935	0.689644	0	-0.210104		2.84935	0.689644	0	-0.210104		3.01822	0.863337	-0.033619		2.8557	0.691185	0	-0.208564		2.8557	0.691185	0	-0.208564		2.84935	0.689644	0	-0.210104
10.9	0.828		2.83943	0.680062	0	-0.208675		2.83943	0.680062	0	-0.208675		3.01233	0.854761	-0.0353374		2.84746	0.683203	0	-0.205534		2.84746	0.683203	0	-0.205534		2.83943	0.680062	0	-0.208675
10.92	0.818		2.8301	0.670701	0	-0.207026		2.8301	0.670701	0	-0.207026		3.00706	0.846894	-0.0367611		2.83972	0.675393	0	-0.202334		2.83972	0.675393	0	-0.202334		2.8301	0.670701	0	-0.207026
10.94	0.808		2.82083	0.66154	0	-0.205361		2.82083	0.66154	0	-0.205361		2.99999	0.83904	-0.0388942		2.83202	0.667738	0	-0.199162		2.83202	0.667738	0	-0.199162		2.82083	0.66154	0	-0.205361
10.96	0.799		2.8122	0.652702	0	-0.203522		2.8122	0.652702	0	-0.203522		2.9952	0.83186	-0.0400402		2.82485	0.660342	0	-0.195882		2.82485	0.660342	0	-0.195882		2.8122	0.652702	0	-0.203522
10.98	0.791		2.80425	0.644285	0	-0.201566		2.80425	0.644285	0	-0.201566		2.99113	0.825391	-0.0408599		2.81826	0.653286	0	-0.192565		2.81826	0.653286	0	-0.192565		2.80425	0.644285	0	-0.201566
11	0.785		2.79764	0.636506	0	-0.199402		2.79764	0.636506	0	-0.199402		2.99014	0.820328	-0.0403908		2.81277	0.646757	0	-0.189151		2.81277	0.646757	0	-0.189151		2.79764	0.636506	0	-0.199402
11.02	0.78		2.79183	0.6294	0	-0.19728		2.79183	0.6294	0	-0.19728		2.9882	0.816032	-0.0403284		2.80795	0.640784	0	-0.185896		2.80795	0.640784	0	-0.185896		2.79183	0.6294	0	-0.19728
11.04	0.776		2.78686	0.622992	0	-0.195226		2.78686	0.622992	0	-0.195226		2.98682	0.812464	-0.0400318		2.80382	0.635392	0	-0.182826		2.80382	0.635392	0	-0.182826		2.78686	0.622992	0	-0.195226
11.06	0.774		2.78333	0.617438	0	-0.193127		2.78333	0.617438	0	-0.193127		2.98854	0.810316	-0.038464		2.80089	0.630715	0	-0.179851		2.80089	0.630715	0	-0.179851		2.78333	0.617438	0	-0.193127
11.08	0.774		2.7813	0.612866	0	-0.191072		2.7813	0.612866	0	-0.191072		2.99176	0.809644	-0.0363162		2.79921	0.626861	0	-0.177076		2.79921	0.626861	0	-0.177076		2.7813	0.612866	0	-0.191072
11.1	0.775		2.78024	0.609241	0	-0.18927		2.78024	0.609241	0	-0.18927		2.99394	0.809769	-0.0346442		2.79832	0.623805	0	-0.174706		2.79832	0.623805	0	-0.174706		2.78024	0.609241	0	-0.18927
11.12	0.778		2.78072	0.606672	0	-0.187577		2.78072	0.606672	0	-0.187577		2.99913	0.811347	-0.0317686		2.79873	0.621639	0	-0.17261		2.79873	0.621639	0	-0.17261		2.78072	0.606672	0	-0.187577
11.14	0.783		2.7828	0.605252	0	-0.186052		2.7828	0.605252	0	-0.186052		3.00581	0.814435	-0.0283469		2.80045	0.620444	0	-0.17086		2.80045	0.620444	0	-0.17086		2.7828	0.605252	0	-0.186052
11.16	0.79		2.78652	0.605059	0	-0.184739		2.78652	0.605059	0	-0.184739		3.01386	0.819051	-0.0244351		2.80354	0.620286	0	-0.169513		2.80354	0.620286	0	-0.169513		2.78652	0.605059	0	-0.184739
11.18	0.799		2.7919	0.606165	0	-0.18367		2.7919	0.606165	0	-0.18367		3.02327	0.825213	-0.0200513		2.808	0.621224	0	-0.168611		2.808	0.621224	0	-0.168611		2.7919	0.606165	0	-0.18367
11.2	0.81		2.79896	0.608634	0	-0.182863		2.79896	0.608634	0	-0.182863		3.03403	0.832938	-0.0152127		2.81387	0.623313	0	-0.168183		2.81387	0.623313	0	-0.168183		2.79896	0.608634	0	-0.182863
11.22	0.822		2.80714	0.612387	0	-0.182464		2.80714	0.612387	0	-0.182464		3.04369	0.841519	-0.0109376		2.82066	0.626483	0	-0.168368		2.82066	0.626483	0	-0.168368		2.80714	0.612387	0	-0.182464
11.24	0.837		2.81759	0.617649	0	-0.182122		2.81759	0.617649	0	-0.182122		3.05879	0.8524	-0.00451855		2.82933	0.630921	0	-0.168851		2.82933	0.630921	0	-0.168851		2.81759	0.617649	0	-0.182122
11.26	0.853		2.82919	0.624336	0	-0.182184		2.82919	0.624336	0	-0.182184		3.07108	0.864182	0.000599899		2.83897	0.63655	0	-0.16997		2.83897	0.63655	0	-0.16997		2.82919	0.624336	0	-0.182184
11.28	0.87		2.84191	0.632384	0	-0.182562		2.84191	0.632384	0	-0.182562		3.0839	0.876831	0.00581795		2.84952	0.643313	0	-0.171632		2.84952	0.643313	0	-0.171632		2.84191	0.632384	0	-0.182562
11.3	0.889		2.85629	0.641895	0	-0.18303		2.85629	0.641895	0	-0.18303		3.09975	0.891115	0.0121691		2.86146	0.65129	0	-0.173635		2.86146	0.65129	0	-0.173635		2.85629	0.641895	0	-0.18303
11.32	0.91		2.87236	0.652972	0	-0.183568		2.87236	0.652972	0	-0.183568		3.11685	0.907066	0.0188852		2.8748	0.66056	0	-0.17598		2.8748	0.66056	0	-0.17598		2.87236	0.652972	0	-0.183568
11.34	0.931		2.88895	0.665407	0	-0.184449		2.88895	0.665407	0	-0.184449		3.13026	0.923141	0.0239344		2.88858	0.670942	0	-0.178914		2.88858	0.670942	0	-0.178914		2.88895	0.665407	0	-0.184449
11.36	0.954		2.90716	0.679344	0	-0.185221		2.90716	0.679344	0	-0.185221		3.14851	0.940929	0.0308593		2.9037	0.682549	0	-0.182016		2.9037	0.682549	0	-0.182016		2.90716	0.679344	0	-0.185221
11.38	0.978		2.92643	0.694761	0	-0.186016		2.92643	0.694761	0	-0.186016		3.16541	0.959623	0.0370714		2.91969	0.695354	0	-0.185423		2.91969	0.695354	0	-0.185423		2.92643	0.694761	0	-0.186016
11.4	1.002		2.94613	0.711485	0	-0.186915		2.94613	0.711485	0	-0.186915		3.18045	0.97844	0.042377		2.93605	0.709207	0	-0.189193		2.93605	0.709207	0	-0.189193		2.94613	0.711485	0	-0.186915
11.42	1.027		2.96677	0.729543	0	-0.187637		2.96677	0.729543	0	-0.187637		3.19792	0.998228	0.0485602		2.95319	0.724123	0	-0.193056		2.95319	0.724123	0	-0.193056		2.96677	0.729543	0	-0.187637
11.44	1.052		2.98777	0.748795	0	-0.188292		2.98777	0.748795	0	-0.188292		3.21337	1.01812	0.0537723		2.97009	0.739833	0	-0.197254		2.97009	0.739833	0	-0.197254		2.98777	0.748795	0	-0.188292
11.46	1.077		3.00904	0.769126	0	-0.188791		3.00904	0.769126	0	-0.188791		3.22885	1.03816	0.0588795		2.98509	0.755663	0	-0.202254		2.98509	0.755663	0	-0.202254		3.00904	0.769126	0	-0.188791
11.48	1.103		3.03114	0.790618	0	-0.188885		3.03114	0.790618	0	-0.188885		3.24668	1.05921	0.0648351		3.00066	0.771809	0	-0.207695		3.00066	0.771809	0	-0.207695		3.03114	0.790618	0	-0.188885
11.5	1.127		3.0523	0.812809	0	-0.18908		3.0523	0.812809	0	-0.18908		3.25756	1.0786	0.0677923		3.01558	0.788057	0	-0.213833		3.01558	0.788057	0	-0.213833		3.0523	0.812809	0	-0.18908
11.52	1.152		3.07414	0.835845	0	-0.188723		3.07414	0.835845	0	-0.188723		3.27503	1.09917	0.0734008		3.03097	0.804581	0	-0.219987		3.03097	0.804581	0	-0.219987		3.07414	0.835845	0	-0.188723
11.54	1.176		3.09551	0.859484	0	-0.188183		3.09551	0.859484	0	-0.188183		3.28753	1.11888	0.0768321		3.04604	0.821273	0	-0.226394		3.04604	0.821273	0	-0.226394		3.09551	0.859484	0	-0.188183
11.56	1.199		3.11634	0.883514	0	-0.187416		3.11634	0.883514	0	-0.187416		3.29988	1.13794	0.0801211		3.06072	0.838031	0	-0.232899		3.06072	0.838031	0	-0.232899		3.11634	0.883514	0	-0.187416
11.58	1.221		3.13655	0.907749	0	-0.186397		3.13655	0.907749	0	-0.186397		3.31156	1.15632	0.0830597		3.07497	0.854763	0	-0.239382		3.07497	0.854763	0	-0.239382		3.13655	0.907749	0	-0.186397
11.6	1.241		3.15551	0.931828	0	-0.185312		3.15551	0.931828	0	-0.185312		3.32022	1.17309	0.084685		3.08833	0.871252	0	-0.245889		3.08833	0.871252	0	-0.245889		3.15551	0.931828	0	-0.185312
11.62	1.26		3.1737	0.955633	0	-0.183959		3.1737	0.955633	0	-0.183959		3.33041	1.18929	0.0869061		3.10115	0.887439	0	-0.252153		3.10115	0.887439	0	-0.252153		3.1737	0.955633	0	-0.183959
11.64	1.278		3.19111	0.979056	0	-0.182363		3.19111	0.979056	0	-0.182363		3.33972	1.20474	0.0887123		3.11342	0.903271	0	-0.258148		3.11342	0.903271	0	-0.258148		3.19111	0.979056	0	-0.182363
11.66	1.293		3.20651	1.00159	0	-0.18096		3.20651	1.00159	0	-0.18096		3.34363	1.21764	0.0882562		3.12428	0.918427	0	-0.264124		3.12428	0.918427	0	-0.264124		3.20651	1.00159	0	-0.18096
11.68	1.307		3.22098	1.02321	0	-0.179362		3.22098	1.02321	0	-0.179362		3.35131	1.23007	0.0893606		3.13312	0.932464	0	-0.270108		3.13312	0.932464	0	-0.270108		3.22098	1.02321	0	-0.179362
11.7	1.319		3.23393	1.04367	0	-0.177827		3.23393	1.04367	0	-0.177827		3.35532	1.24078	0.0889269		3.1405	0.945221	0	-0.276281		3.1405	0.945221	0	-0.276281		3.23393	1.04367	0	-0.177827
11.72	1.329		3.24529	1.06277	0	-0.176401		3.24529	1.06277	0	-0.176401		3.35864	1.24996	0.0882175		3.14698	0.956751	0	-0.282424		3.14698	0.956751	0	-0.282424		3.24529	1.06277	0	-0.176401
11.74	1.336		3.25444	1.08012	0	-0.175342		3.25444	1.08012	0	-0.175342		3.35836	1.25663	0.0860419		3.15219	0.966975	0	-0.288483		3.15219	0.966975	0	-0.288483		3.25444	1.08012	0	-0.175342
11.76	1.341		3.26189	1.09557	0	-0.174487		3.26189	1.09557	0	-0.174487		3.35919	1.26187	0.0843698		3.15644	0.975919	0	-0.294139		3.15644	0.975919	0	-0.294139		3.26189	1.09557	0	-0.174487
11.78	1.344		3.26761	1.10903	0	-0.173887		3.26761	1.10903	0	-0.173887		3.35853	1.2655	0.0821268		3.1597	0.983599	0	-0.299318		3.1597	0.983599	0	-0.299318		3.26761	1.10903	0	-0.173887
11.8	1.345		3.27159	1.1204	0	-0.17359		3.27159	1.1204	0	-0.17359		3.35683	1.26753	0.0795031		3.16197	0.990021	0	-0.303969		3.16197	0.990021	0	-0.303969		3.27159	1.1204	0	-0.17359
11.82	1.343		3.27323	1.12939	0	-0.17385		3.27323	1.12939	0	-0.17385		3.35158	1.26703	0.0754746		3.1629	0.995072	0	-0.308164		3.1629	0.995072	0	-0.308164		3.27323	1.12939	0	-0.17385
11.84	1.339		3.27305	1.13596	0	-0.174484		3.27305	1.13596	0	-0.174484		3.34738	1.26507	0.0719743		3.1628	0.998769	0	-0.311675		3.1628	0.998769	0	-0.311675		3.27305	1.13596	0	-0.174484
11.86	1.333		3.27105	1.1401	0	-0.175519		3.27105	1.1401	0	-0.175519		3.34169	1.26147	0.0679336		3.16166	1.00112	0	-0.314496		3.16166	1.00112	0	-0.314496		3.27105	1.1401	0	-0.175519
11.88	1.325		3.26725	1.1418	0	-0.176973		3.26725	1.1418	0	-0.176973		3.3349	1.25625	0.0635341		3.15949	1.00215	0	-0.316622		3.15949	1.00215	0	-0.316622		3.26725	1.1418	0	-0.176973
11.9	1.314		3.26103	1.14083	0	-0.179066		3.26103	1.14083	0	-0.179066		3.3245	1.24851	0.0577489		3.15595	1.00174	0	-0.318161		3.15595	1.00174	0	-0.318161		3.26103	1.14083	0	-0.179066
11.92	1.302		3.25355	1.13747	0	-0.181364		3.25355	1.13747	0	-0.181364		3.31749	1.24019	0.053489		3.15168	1.00004	0	-0.318793		3.15168	1.00004	0	-0.318793		3.25355	1.13747	0	-0.181364
11.94	1.288		3.24427	1.1317	0	-0.184075		3.24427	1.1317	0	-0.184075		3.3068	1.23009	0.0478145		3.14639	0.997052	0	-0.318728		3.14639	0.997052	0	-0.318728		3.24427	1.1317	0	-0.184075
11.96	1.272		3.23319	1.12357	0	-0.187175		3.23319	1.12357	0	-0.187175		3.29525	1.2184	0.0419105		3.14008	0.992792	0	-0.317952		3.14008	0.992792	0	-0.317952		3.23319	1.12357	0	-0.187175
11.98	1.255		3.22091	1.11329	0	-0.190426		3.22091	1.11329	0	-0.190426		3.28482	1.20597	0.0366023		3.13308	0.987379	0	-0.316342		3.13308	0.987379	0	-0.316342		3.22091	1.11329	0	-0.190426
12	1.237		3.20748	1.10109	0	-0.193802		3.20748	1.10109	0	-0.193802		3.27346	1.19269	0.0310328		3.12496	0.98077	0	-0.31412		3.12496	0.98077	0	-0.31412		3.20748	1.10109	0	-0.193802
12.02	1.217		3.19234	1.08692	0	-0.197471		3.19234	1.08692	0	-0.197471		3.25901	1.17771	0.0243138		3.11429	0.972484	0	-0.311912		3.11429	0.972484	0	-0.311912		3.19234	1.08692	0	-0.197471
12.04	1.197		3.17668	1.0712	0	-0.200979		3.17668	1.0712	0	-0.200979		3.2483	1.16285	0.0192912		3.10325	0.962871	0	-0.309308		3.10325	0.962871	0	-0.309308		3.17668	1.0712	0	-0.200979
12.06	1.176		3.15999	1.05405	0	-0.204505		3.15999	1.05405	0	-0.204505		3.23459	1.14707	0.0131486		3.09149	0.952086	0	-0.306466		3.09149	0.952086	0	-0.306466		3.15999	1.05405	0	-0.204505
12.08	1.155		3.1429	1.03578	0	-0.207809		3.1429	1.03578	0	-0.207809		3.2228	1.13131	0.00793389		3.07944	0.94038	0	-0.303207		3.07944	0.94038	0	-0.303207		3.1429	1.03578	0	-0.207809
12.1	1.134		3.12547	1.01665	0	-0.210875		3.12547	1.01665	0	-0.210875		3.21066	1.11548	0.00269462		3.06715	0.927961	0	-0.299568		3.06715	0.927961	0	-0.299568		3.12547	1.01665	0	-0.210875
12.12	1.113		3.10776	0.996893	0	-0.213683		3.10776	0.996893	0	-0.213683		3.19839	1.0996	-0.00247994		3.05467	0.914996	0	-0.29558		3.05467	0.914996	0	-0.29558		3.10776	0.996893	0	-0.213683
12.14	1.092		3.08983	0.976671	0	-0.216217		3.08983	0.976671	0	-0.216217		3.18596	1.08367	-0.00760021		3.04203	0.90162	0	-0.291268		3.04203	0.90162	0	-0.291268		3.08983	0.976671	0	-0.216217
12.16	1.072		3.07232	0.956319	0	-0.218281		3.07232	0.956319	0	-0.218281		3.17581	1.06849	-0.0116678		3.02969	0.888069	0	-0.286531		3.02969	0.888069	0	-0.286531		3.07232	0.956319	0	-0.218281
12.18	1.052		3.05471	0.935924	0	-0.220078		3.05471	0.935924	0	-0.220078		3.16359	1.05322	-0.0164939		3.01727	0.874409	0	-0.281592		3.01727	0.874409	0	-0.281592		3.05471	0.935924	0	-0.220078
12.2	1.034		3.03821	0.915909	0	-0.22124		3.03821	0.915909	0	-0.22124		3.15619	1.0395	-0.0192243		3.00564	0.860936	0	-0.276214		3.00564	0.860936	0	-0.276214		3.03821	0.915909	0	-0.22124
12.22	1.017		3.02236	0.896435	0	-0.222017		3.02236	0.896435	0	-0.222017		3.14731	1.02646	-0.0225027		2.99447	0.847765	0	-0.270686		2.99447	0.847765	0	-0.270686		3.02236	0.896435	0	-0.222017
12.24	1.001		3.00719	0.877625	0	-0.222436		3.00719	0.877625	0	-0.222436		3.13903	1.01412	-0.0254558		2.98378	0.834989	0	-0.265073		2.98378	0.834989	0	-0.265073		3.00719	0.877625	0	-0.222436
12.26	0.987		2.99335	0.859746	0	-0.222359		2.99335	0.859746	0	-0.222359		3.13371	1.00329	-0.0271248		2.97403	0.822796	0	-0.259309		2.97403	0.822796	0	-0.259309		2.99335	0.859746	0	-0.222359
12.28	0.975		2.98093	0.843002	0	-0.221863		2.98093	0.843002	0	-0.221863		3.12951	0.993935	-0.028292		2.96494	0.811245	0	-0.25362		2.96494	0.811245	0	-0.25362		2.98093	0.843002	0	-0.221863
12.3	0.965		2.96999	0.827552	0	-0.221024		2.96999	0.827552	0	-0.221024		3.12652	0.98606	-0.028935		2.95586	0.80019	0	-0.248385		2.95586	0.80019	0	-0.248385		2.96999	0.827552	0	-0.221024
12.32	0.958		2.96118	0.813682	0	-0.219744		2.96118	0.813682	0	-0.219744		3.12718	0.980451	-0.0280598		2.94855	0.790009	0	-0.243417		2.94855	0.790009	0	-0.243417		2.96118	0.813682	0	-0.219744
12.34	0.952		2.95342	0.801287	0	-0.218466		2.95342	0.801287	0	-0.218466		3.12481	0.975546	-0.0284506		2.94211	0.780725	0	-0.239029		2.94211	0.780725	0	-0.239029		2.95342	0.801287	0	-0.218466
12.36	0.949		2.94788	0.790605	0	-0.216867		2.94788	0.790605	0	-0.216867		3.128	0.972941	-0.0265459		2.9375	0.772612	0	-0.23486		2.9375	0.772612	0	-0.23486		2.94788	0.790605	0	-0.216867
12.38	0.948		2.94404	0.781661	0	-0.215212		2.94404	0.781661	0	-0.215212		3.13056	0.971837	-0.0249407		2.93432	0.765752	0	-0.23112		2.93432	0.765752	0	-0.23112		2.94404	0.781661	0	-0.215212
12.4	0.95		2.94252	0.774637	0	-0.213376		2.94252	0.774637	0	-0.213376		3.13684	0.973047	-0.0218368		2.93306	0.760342	0	-0.227671		2.93306	0.760342	0	-0.227671		2.94252	0.774637	0	-0.213376
12.42	0.954		2.9428	0.769521	0	-0.211602		2.9428	0.769521	0	-0.211602		3.14254	0.975784	-0.0190467		2.93329	0.756406	0	-0.224717		2.93329	0.756406	0	-0.224717		2.9428	0.769521	0	-0.211602
12.44	0.961		2.94547	0.766468	0	-0.209738		2.94547	0.766468	0	-0.209738		3.15196	0.980877	-0.0147844		2.93551	0.754095	0	-0.222111		2.93551	0.754095	0	-0.222111		2.94547	0.766468	0	-0.209738
12.46	0.97		2.94999	0.765449	0	-0.208		2.94999	0.765449	0	-0.208		3.16075	0.987527	-0.0108775		2.93926	0.753404	0	-0.220046		2.93926	0.753404	0	-0.220046		2.94999	0.765449	0	-0.208
12.48	0.982		2.95696	0.766612	0	-0.206212		2.95696	0.766612	0	-0.206212		3.17326	0.996583	-0.00552708		2.94504	0.754467	0	-0.218357		2.94504	0.754467	0	-0.218357		2.95696	0.766612	0	-0.206212
12.5	0.996		2.96581	0.769927	0	-0.204561		2.96581	0.769927	0	-0.204561		3.18508	1.00723	-0.000583059		2.9524	0.757267	0	-0.217221		2.9524	0.757267	0	-0.217221		2.96581	0.769927	0	-0.204561
12.52	1.011		2.97595	0.775212	0	-0.203176		2.97595	0.775212	0	-0.203176		3.19575	1.01869	0.00377438		2.96081	0.761658	0	-0.216729		2.96081	0.761658	0	-0.216729		2.97595	0.775212	0	-0.203176
12.54	1.029		2.98849	0.782662	0	-0.201637		2.98849	0.782662	0	-0.201637		3.21196	1.03268	0.0103132		2.9706	0.767629	0	-0.21667		2.9706	0.767629	0	-0.21667		2.98849	0.782662	0	-0.201637
12.56	1.049		3.00289	0.79229	0	-0.200112		3.00289	0.79229	0	-0.200112		3.22724	1.04828	0.0163228		2.98075	0.774893	0	-0.217508		2.98075	0.774893	0	-0.217508		3.00289	0.79229	0	-0.200112
12.58	1.071		3.01915	0.804123	0	-0.198538		3.01915	0.804123	0	-0.198538		3.24378	1.06559	0.0227157		2.99221	0.783514	0	-0.219147		2.99221	0.783514	0	-0.219147		3.01915	0.804123	0	-0.198538
12.6	1.094		3.03665	0.818025	0	-0.197024		3.03665	0.818025	0	-0.197024		3.25898	1.08375	0.0284098		3.00454	0.793424	0	-0.221625		3.00454	0.793424	0	-0.221625		3.03665	0.818025	0	-0.197024
12.62	1.118		3.05533	0.833893	0	-0.195468		3.05533	0.833893	0	-0.195468		3.27486	1.10283	0.0342546		3.01771	0.804572	0	-0.224789		3.01771	0.804572	0	-0.224789		3.05533	0.833893	0	-0.195468
12.64	1.143		3.07515	0.851653	0	-0.193775		3.07515	0.851653	0	-0.193775		3.29122	1.12285	0.040167		3.03168	0.816914	0	-0.228514		3.03168	0.816914	0	-0.228514		3.07515	0.851653	0	-0.193775
12.66	1.169		3.09606	0.871254	0	-0.19186		3.09606	0.871254	0	-0.19186		3.30808	1.14381	0.0461474		3.04642	0.830422	0	-0.232693		3.04642	0.830422	0	-0.232693		3.09606	0.871254	0	-0.19186
12.68	1.195		3.11743	0.892478	0	-0.18983		3.11743	0.892478	0	-0.18983		3.32299	1.16481	0.0511881		3.06149	0.844946	0	-0.237363		3.06149	0.844946	0	-0.237363		3.11743	0.892478	0	-0.18983
12.7	1.221		3.13918	0.915142	0	-0.187594		3.13918	0.915142	0	-0.187594		3.33807	1.18597	0.0561863		3.07682	0.860362	0	-0.242374		3.07682	0.860362	0	-0.242374		3.13918	0.915142	0	-0.187594
12.72	1.248		3.16183	0.939292	0	-0.184882		3.16183	0.939292	0	-0.184882		3.35548	1.20819	0.062029		3.09278	0.876697	0	-0.247477		3.09278	0.876697	0	-0.247477		3.16183	0.939292	0	-0.184882
12.74	1.273		3.1836	0.964378	0	-0.182242		3.1836	0.964378	0	-0.182242		3.36578	1.22854	0.0648127		3.10813	0.893582	0	-0.253038		3.10813	0.893582	0	-0.253038		3.1836	0.964378	0	-0.182242
12.76	1.299		3.20611	0.990531	0	-0.178998		3.20611	0.990531	0	-0.178998		3.3832	1.25029	0.070463		3.12399	0.9111	0	-0.258428		3.12399	0.9111	0	-0.258428		3.20611	0.990531	0	-0.178998
12.78	1.323		3.22759	1.01725	0	-0.175747		3.22759	1.01725	0	-0.175747		3.39268	1.27004	0.0727131		3.13689	0.928191	0	-0.264807		3.13689	0.928191	0	-0.264807		3.22759	1.01725	0	-0.175747
12.8	1.346		3.24851	1.04431	0	-0.172254		3.24851	1.04431	0	-0.172254		3.40469	1.28935	0.0759565		3.14881	0.944693	0	-0.27187		3.14881	0.944693	0	-0.27187		3.24851	1.04431	0	-0.172254
12.82	1.367		3.26821	1.0713	0	-0.16873		3.26821	1.0713	0	-0.16873		3.41313	1.30694	0.0776524		3.16004	0.960567	0	-0.279459		3.16004	0.960567	0	-0.279459		3.26821	1.0713	0	-0.16873
12.84	1.387		3.28717	1.09806	0	-0.164978		3.28717	1.09806	0	-0.164978		3.42339	1.32401	0.0800614		3.17085	0.975871	0	-0.287171		3.17085	0.975871	0	-0.287171		3.28717	1.09806	0	-0.164978
12.86	1.405		3.30477	1.12427	0	-0.161245		3.30477	1.12427	0	-0.161245		3.4302	1.33934	0.0809909		3.18088	0.990525	0	-0.294987		3.18088	0.990525	0	-0.294987		3.30477	1.12427	0	-0.161245
12.88	1.42		3.32034	1.14938	0	-0.157796		3.32034	1.14938	0	-0.157796		3.434	1.35219	0.0806622		3.18976	1.00433	0	-0.302838		3.18976	1.00433	0	-0.302838		3.32034	1.14938	0	-0.157796
12.9	1.433		3.33434	1.17315	0	-0.154472		3.33434	1.17315	0	-0.154472		3.43895	1.36367	0.0808135		3.19774	1.01724	0	-0.310388		3.19774	1.01724	0	-0.310388		3.33434	1.17315	0	-0.154472
12.92	1.444		3.34674	1.19539	0	-0.151336		3.34674	1.19539	0	-0.151336		3.44238	1.37353	0.0803317		3.20481	1.02917	0	-0.317553		3.20481	1.02917	0	-0.317553		3.34674	1.19539	0	-0.151336
12.94	1.451		3.35631	1.21545	0	-0.148909		3.35631	1.21545	0	-0.148909		3.44	1.37986	0.0774698		3.21026	1.03986	0	-0.324503		3.21026	1.03986	0	-0.324503		3.35631	1.21545	0	-0.148909
12.96	1.456		3.36409	1.23324	0	-0.146822		3.36409	1.23324	0	-0.146822		3.44119	1.38501	0.0761427		3.2147	1.04927	0	-0.330794		3.2147	1.04927	0	-0.330794		3.36409	1.23324	0	-0.146822
12.98	1.458		3.36949	1.24846	0	-0.145369		3.36949	1.24846	0	-0.145369		3.43787	1.38748	0.0729897		3.21777	1.05728	0	-0.336544		3.21777	1.05728	0	-0.336544		3.36949	1.24846	0	-0.145369
13	1.457		3.37245	1.26084	0	-0.14462		3.37245	1.26084	0	-0.14462		3.43361	1.3876	0.0695177		3.21946	1.06379	0	-0.341673		3.21946	1.06379	0	-0.341673		3.37245	1.26084	0	-0.14462
13.02	1.453		3.37293	1.27017	0	-0.144633		3.37293	1.27017	0	-0.144633		3.4276	1.38527	0.065404		3.21973	1.06868	0	-0.346119		3.21973	1.06868	0	-0.346119		3.37293	1.27017	0	-0.144633
13.04	1.446		3.37087	1.27627	0	-0.145456		3.37087	1.27627	0	-0.145456		3.41999	1.38053	0.0607268		3.21856	1.0719	0	-0.34983		3.21856	1.0719	0	-0.34983		3.37087	1.27627	0	-0.145456
13.06	1.436		3.36625	1.27901	0	-0.147122		3.36625	1.27901	0	-0.147122		3.41073	1.37335	0.0554743		3.21593	1.07336	0	-0.352764		3.21593	1.07336	0	-0.352764		3.36625	1.27901	0	-0.147122
13.08	1.422		3.35845	1.27804	0	-0.149874		3.35845	1.27804	0	-0.149874		3.39737	1.36279	0.048652		3.21148	1.07292	0	-0.354999		3.21148	1.07292	0	-0.354999		3.35845	1.27804	0	-0.149874
13.1	1.406		3.34859	1.27358	0	-0.153264		3.34859	1.27358	0	-0.153264		3.38698	1.35094	0.0432104		3.20586	1.07066	0	-0.356181		3.20586	1.07066	0	-0.356181		3.34859	1.27358	0	-0.153264
13.12	1.387		3.3361	1.26557	0	-0.157491		3.3361	1.26557	0	-0.157491		3.37216	1.33644	0.0360645		3.19874	1.06657	0	-0.356493		3.19874	1.06657	0	-0.356493		3.3361	1.26557	0	-0.157491
13.14	1.366		3.32158	1.25423	0	-0.162294		3.32158	1.25423	0	-0.162294		3.3585	1.3205	0.0295582		3.19046	1.06075	0	-0.35578		3.19046	1.06075	0	-0.35578		3.32158	1.25423	0	-0.162294
13.16	1.342		3.30447	1.23953	0	-0.167836		3.30447	1.23953	0	-0.167836		3.34072	1.30197	0.0215034		3.18071	1.05316	0	-0.354205		3.18071	1.05316	0	-0.354205		3.30447	1.23953	0	-0.167836
13.18	1.316		3.28535	1.22169	0	-0.173826		3.28535	1.22169	0	-0.173826		3.32389	1.28199	0.0140256		3.16981	1.04392	0	-0.351595		3.16981	1.04392	0	-0.351595		3.28535	1.22169	0	-0.173826
13.2	1.287		3.26365	1.20071	0	-0.180391		3.26365	1.20071	0	-0.180391		3.30293	1.25947	0.00501366		3.15744	1.03301	0	-0.348096		3.15744	1.03301	0	-0.348096		3.26365	1.20071	0	-0.180391
13.22	1.257		3.24055	1.17705	0	-0.187001		3.24055	1.17705	0	-0.187001		3.28518	1.23636	-0.00246952		3.14427	1.02064	0	-0.343411		3.14427	1.02064	0	-0.343411		3.24055	1.17705	0	-0.187001
13.24	1.226		3.21613	1.15108	0	-0.193567		3.21613	1.15108	0	-0.193567		3.26602	1.2124	-0.0103614		3.13035	1.00699	0	-0.337653		3.13035	1.00699	0	-0.337653		3.21613	1.15108	0	-0.193567
13.26	1.193		3.18988	1.12294	0	-0.200193		3.18988	1.12294	0	-0.200193		3.24365	1.18676	-0.0193964		3.11255	0.991221	0	-0.331916		3.11255	0.991221	0	-0.331916		3.18988	1.12294	0	-0.200193
13.28	1.16		3.16299	1.09318	0	-0.206365		3.16299	1.09318	0	-0.206365		3.22483	1.16126	-0.0267648		3.0936	0.973606	0	-0.325941		3.0936	0.973606	0	-0.325941		3.16299	1.09318	0	-0.206365
13.3	1.125		3.13439	1.06185	0	-0.212399		3.13439	1.06185	0	-0.212399		3.20044	1.13404	-0.0362591		3.07344	0.95435	0	-0.319901		3.07344	0.95435	0	-0.319901		3.13439	1.06185	0	-0.212399
13.32	1.091		3.10584	1.0296	0	-0.217599		3.10584	1.0296	0	-0.217599		3.18211	1.10774	-0.0430418		3.05332	0.934001	0	-0.313195		3.05332	0.934001	0	-0.313195		3.10584	1.0296	0	-0.217599
13.34	1.056		3.07632	0.996569	0	-0.222314		3.07632	0.996569	0	-0.222314		3.15875	1.08055	-0.0517408		3.03251	0.912745	0	-0.306138		3.03251	0.912745	0	-0.306138		3.07632	0.996569	0	-0.222314
13.36	1.022		3.04702	0.963265	0	-0.226092		3.04702	0.963265	0	-0.226092		3.1395	1.05417	-0.058547		3.01185	0.890977	0	-0.29838		3.01185	0.890977	0	-0.29838		3.04702	0.963265	0	-0.226092
13.38	0.988		3.01747	0.929909	0	-0.229111		3.01747	0.929909	0	-0.229111		3.11791	1.02773	-0.0661668		2.99103	0.868894	0	-0.290126		2.99103	0.868894	0	-0.290126		3.01747	0.929909	0	-0.229111
13.4	0.956		2.98891	0.897025	0	-0.230994		2.98891	0.897025	0	-0.230994		3.10086	1.00282	-0.071735		2.9709	0.846887	0	-0.281133		2.9709	0.846887	0	-0.281133		2.98891	0.897025	0	-0.230994
13.42	0.924		2.9603	0.864688	0	-0.23215		2.9603	0.864688	0	-0.23215		3.07984	0.977859	-0.0788152		2.94782	0.824231	0	-0.272607		2.94782	0.824231	0	-0.272607		2.9603	0.864688	0	-0.23215
13.44	0.894		2.93283	0.833278	0	-0.23223		2.93283	0.833278	0	-0.23223		3.06337	0.954373	-0.0838589		2.92501	0.80131	0	-0.264197		2.92501	0.80131	0	-0.264197		2.93283	0.833278	0	-0.23223
13.46	0.866		2.90663	0.803083	0	-0.231335		2.90663	0.803083	0	-0.231335		3.04791	0.932345	-0.0883726		2.90326	0.778605	0	-0.255813		2.90326	0.778605	0	-0.255813		2.90663	0.803083	0	-0.231335
13.48	0.84		2.88179	0.774316	0	-0.229573		2.88179	0.774316	0	-0.229573		3.03351	0.911773	-0.0923452		2.88264	0.756474	0	-0.247416		2.88264	0.756474	0	-0.247416		2.88179	0.774316	0	-0.229573
13.5	0.816		2.8584	0.747126	0	-0.227055		2.8584	0.747126	0	-0.227055		3.02021	0.892652	-0.0957728		2.86322	0.735179	0	-0.239002		2.86322	0.735179	0	-0.239002		2.8584	0.747126	0	-0.227055
13.52	0.794		2.83652	0.721614	0	-0.223894		2.83652	0.721614	0	-0.223894		3.00805	0.87498	-0.0986522		2.84505	0.71491	0	-0.230598		2.84505	0.71491	0	-0.230598		2.83652	0.721614	0	-0.223894
13.54	0.775		2.81679	0.697984	0	-0.22006		2.81679	0.697984	0	-0.22006		2.99949	0.859452	-0.0999805		2.82867	0.695921	0	-0.222123		2.82867	0.695921	0	-0.222123		2.81679	0.697984	0	-0.22006
13.56	0.759		2.79932	0.676375	0	-0.215739		2.79932	0.676375	0	-0.215739		2.99294	0.846099	-0.100452		2.81417	0.678395	0	-0.21372		2.81417	0.678395	0	-0.21372		2.79932	0.676375	0	-0.215739
13.58	0.746		2.78419	0.656881	0	-0.211104		2.78419	0.656881	0	-0.211104		2.98836	0.834925	-0.100099		2.80161	0.662461	0	-0.205524		2.80161	0.662461	0	-0.205524		2.78419	0.656881	0	-0.211104
13.6	0.735		2.77087	0.639419	0	-0.206454		2.77087	0.639419	0	-0.206454		2.98336	0.825248	-0.0999246		2.79055	0.648096	0	-0.197777		2.79055	0.648096	0	-0.197777		2.77087	0.639419	0	-0.206454
13.62	0.728		2.76055	0.62418	0	-0.201595		2.76055	0.62418	0	-0.201595		2.98444	0.818404	-0.097248		2.78198	0.635495	0	-0.19028		2.78198	0.635495	0	-0.19028		2.76055	0.62418	0	-0.201595
13.64	0.723		2.75215	0.611038	0	-0.197013		2.75215	0.611038	0	-0.197013		2.98365	0.813121	-0.0954038		2.77156	0.623794	0	-0.184258		2.77156	0.623794	0	-0.184258		2.75215	0.611038	0	-0.197013
13.66	0.722		2.74684	0.600147	0	-0.192488		2.74684	0.600147	0	-0.192488		2.98888	0.810701	-0.091121		2.76256	0.613107	0	-0.179527		2.76256	0.613107	0	-0.179527		2.74684	0.600147	0	-0.192488
13.68	0.723		2.74352	0.591364	0	-0.188467		2.74352	0.591364	0	-0.188467		2.99225	0.809871	-0.0877008		2.75694	0.603946	0	-0.175884		2.75694	0.603946	0	-0.175884		2.74352	0.591364	0	-0.188467
13.7	0.727		2.74276	0.584704	0	-0.184825		2.74276	0.584704	0	-0.184825		2.99923	0.811255	-0.0828714		2.75565	0.596885	0	-0.172643		2.75565	0.596885	0	-0.172643		2.74276	0.584704	0	-0.184825
13.72	0.734		2.74457	0.580182	0	-0.181638		2.74457	0.580182	0	-0.181638		3.00838	0.814917	-0.0772554		2.75872	0.592356	0	-0.169464		2.75872	0.592356	0	-0.169464		2.74457	0.580182	0	-0.181638
13.74	0.744		2.74899	0.577817	0	-0.17896		2.74899	0.577817	0	-0.17896		3.01959	0.820886	-0.070917		2.76621	0.590695	0	-0.166082		2.76621	0.590695	0	-0.166082		2.74899	0.577817	0	-0.17896
13.76	0.756		2.75544	0.577504	0	-0.176957		2.75544	0.577504	0	-0.176957		3.03041	0.828476	-0.0648863		2.77713	0.591954	0	-0.162507		2.77713	0.591954	0	-0.162507		2.75544	0.577504	0	-0.176957
13.78	0.77		2.76387	0.579165	0	-0.175575		2.76387	0.579165	0	-0.175575		3.04247	0.837667	-0.0584757		2.78474	0.594634	0	-0.160105		2.78474	0.594634	0	-0.160105		2.76387	0.579165	0	-0.175575
13.8	0.786		2.77426	0.58275	0	-0.174756		2.77426	0.58275	0	-0.174756		3.05586	0.848478	-0.051667		2.79336	0.598618	0	-0.158888		2.79336	0.598618	0	-0.158888		2.77426	0.58275	0	-0.174756
13.82	0.804		2.78657	0.588231	0	-0.17444		2.78657	0.588231	0	-0.17444		3.07054	0.86093	-0.0444783		2.80358	0.60396	0	-0.158711		2.80358	0.60396	0	-0.158711		2.78657	0.588231	0	-0.17444
13.84	0.823		2.80019	0.595459	0	-0.174704		2.80019	0.595459	0	-0.174704		3.08407	0.874291	-0.0379301		2.81489	0.610594	0	-0.159569		2.81489	0.610594	0	-0.159569		2.80019	0.595459	0	-0.174704
13.86	0.844		2.81564	0.604464	0	-0.175276		2.81564	0.604464	0	-0.175276		3.1006	0.889316	-0.0302915		2.82771	0.618583	0	-0.161157		2.82771	0.618583	0	-0.161157		2.81564	0.604464	0	-0.175276
13.88	0.865		2.83172	0.615	0	-0.176389		2.83172	0.615	0	-0.176389		3.11351	0.904491	-0.0243155		2.84107	0.627747	0	-0.163642		2.84107	0.627747	0	-0.163642		2.83172	0.615	0	-0.176389
13.9	0.887		2.84892	0.62701	0	-0.177722		2.84892	0.62701	0	-0.177722		3.12881	0.920589	-0.0174909		2.85534	0.638056	0	-0.166677		2.85534	0.638056	0	-0.166677		2.84892	0.62701	0	-0.177722
13.92	0.909		2.8666	0.640308	0	-0.179337		2.8666	0.640308	0	-0.179337		3.14226	0.936823	-0.0115885		2.87002	0.649365	0	-0.17028		2.87002	0.649365	0	-0.17028		2.8666	0.640308	0	-0.179337
13.94	0.932		2.88526	0.654894	0	-0.180948		2.88526	0.654894	0	-0.180948		3.15812	0.954002	-0.0048234		2.88552	0.661682	0	-0.174161		2.88552	0.661682	0	-0.174161		2.88526	0.654894	0	-0.180948
13.96	0.953		2.90311	0.67031	0	-0.182963		2.90311	0.67031	0	-0.182963		3.1672	0.969694	-0.00100207		2.90034	0.674628	0	-0.178644		2.90034	0.674628	0	-0.178644		2.90311	0.67031	0	-0.182963
13.98	0.975		2.92176	0.686633	0	-0.184717		2.92176	0.686633	0	-0.184717		3.18254	0.986399	0.00530606		2.91582	0.688273	0	-0.183077		2.91582	0.688273	0	-0.183077		2.92176	0.686633	0	-0.184717
14	0.995		2.93943	0.703453	0	-0.186686		2.93943	0.703453	0	-0.186686		3.19091	1.00156	0.00860146		2.93049	0.702278	0	-0.187861		2.93049	0.702278	0	-0.187861		2.93943	0.703453	0	-0.186686
14.02	1.015		2.95716	0.72074	0	-0.188406		2.95716	0.72074	0	-0.188406		3.20322	1.01693	0.0134443		2.94521	0.71662	0	-0.192527		2.94521	0.71662	0	-0.192527		2.95716	0.72074	0	-0.188406
14.04	1.033		2.97376	0.738136	0	-0.190199		2.97376	0.738136	0	-0.190199		3.21041	1.03074	0.0160724		2.95899	0.731007	0	-0.197327		2.95899	0.731007	0	-0.197327		2.97376	0.738136	0	-0.190199
14.06	1.049		2.9891	0.755325	0	-0.191982		2.9891	0.755325	0	-0.191982		3.21668	1.0431	0.0182561		2.97103	0.744989	0	-0.202319		2.97103	0.744989	0	-0.202319		2.9891	0.755325	0	-0.191982
14.08	1.063		3.00309	0.772032	0	-0.193709		3.00309	0.772032	0	-0.193709		3.22175	1.05398	0.0198972		2.98089	0.758091	0	-0.20765		2.98089	0.758091	0	-0.20765		3.00309	0.772032	0	-0.193709
14.1	1.076		3.01623	0.788187	0	-0.195184		3.01623	0.788187	0	-0.195184		3.22807	1.06421	0.0220186		2.99015	0.7704	0	-0.212971		2.99015	0.7704	0	-0.212971		3.01623	0.788187	0	-0.195184
14.12	1.086		3.02732	0.803378	0	-0.196784		3.02732	0.803378	0	-0.196784		3.22881	1.07202	0.021791		2.99797	0.781731	0	-0.218431		2.99797	0.781731	0	-0.218431		3.02732	0.803378	0	-0.196784
14.14	1.094		3.03685	0.81742	0	-0.198302		3.03685	0.81742	0	-0.198302		3.23054	1.0784	0.0219784		3.00469	0.792036	0	-0.223685		3.00469	0.792036	0	-0.223685		3.03685	0.81742	0	-0.198302
14.16	1.099		3.04417	0.829977	0	-0.199934		3.04417	0.829977	0	-0.199934		3.2285	1.08239	0.0206042		3.00985	0.801143	0	-0.228768		3.00985	0.801143	0	-0.228768		3.04417	0.829977	0	-0.199934
14.18	1.102		3.04979	0.840939	0	-0.201496		3.04979	0.840939	0	-0.201496		3.22729	1.08493	0.019607		3.01381	0.809022	0	-0.233413		3.01381	0.809022	0	-0.233413		3.04979	0.840939	0	-0.201496
14.2	1.102		3.05309	0.850031	0	-0.203201		3.05309	0.850031	0	-0.203201		3.2223	1.08507	0.0170739		3.01614	0.815521	0	-0.237711		3.01614	0.815521	0	-0.237711		3.05309	0.850031	0	-0.203201
14.22	1.099		3.05401	0.857024	0	-0.205049		3.05401	0.857024	0	-0.205049		3.21569	1.08289	0.0139322		3.01678	0.82051	0	-0.241563		3.01678	0.82051	0	-0.241563		3.05401	0.857024	0	-0.205049
14.24	1.095		3.05367	0.862087	0	-0.206679		3.05367	0.862087	0	-0.206679		3.21211	1.08005	0.0121076		3.01654	0.824125	0	-0.244641		3.01654	0.824125	0	-0.244641		3.05367	0.862087	0	-0.206679
14.26	1.087		3.05035	0.864828	0	-0.208693		3.05035	0.864828	0	-0.208693		3.20032	1.07393	0.00694757		3.0142	0.826113	0	-0.247408		3.0142	0.826113	0	-0.247408		3.05035	0.864828	0	-0.208693
14.28	1.077		3.04514	0.865288	0	-0.210677		3.04514	0.865288	0	-0.210677		3.19137	1.06637	0.00307107		3.01053	0.826512	0	-0.249453		3.01053	0.826512	0	-0.249453		3.04514	0.865288	0	-0.210677
14.3	1.065		3.03804	0.863508	0	-0.212645		3.03804	0.863508	0	-0.212645		3.18084	1.05724	-0.00137024		3.00553	0.825356	0	-0.250797		3.00553	0.825356	0	-0.250797		3.03804	0.863508	0	-0.212645
14.32	1.051		3.02907	0.859534	0	-0.214597		3.02907	0.859534	0	-0.214597		3.16901	1.04655	-0.00624079		2.99921	0.822679	0	-0.251452		2.99921	0.822679	0	-0.251452		3.02907	0.859534	0	-0.214597
14.34	1.035		3.01825	0.853418	0	-0.21652		3.01825	0.853418	0	-0.21652		3.15585	1.03431	-0.0115523		2.99158	0.818514	0	-0.251424		2.99158	0.818514	0	-0.251424		3.01825	0.853418	0	-0.21652
14.36	1.016		3.00499	0.845042	0	-0.218563		3.00499	0.845042	0	-0.218563		3.13888	1.01973	-0.0183083		2.98223	0.812779	0	-0.250826		2.98223	0.812779	0	-0.250826		3.00499	0.845042	0	-0.218563
14.38	0.997		2.99102	0.834842	0	-0.220133		2.99102	0.834842	0	-0.220133		3.12722	1.00519	-0.0227274		2.97238	0.805766	0	-0.249209		2.97238	0.805766	0	-0.249209		2.99102	0.834842	0	-0.220133
14.4	0.976		2.97529	0.822849	0	-0.221618		2.97529	0.822849	0	-0.221618		3.11035	0.989073	-0.0291916		2.96026	0.797203	0	-0.247264		2.96026	0.797203	0	-0.247264		2.97529	0.822849	0	-0.221618
14.42	0.954		2.95838	0.809268	0	-0.222787		2.95838	0.809268	0	-0.222787		3.09453	0.972189	-0.0350728		2.94622	0.787007	0	-0.245048		2.94622	0.787007	0	-0.245048		2.95838	0.809268	0	-0.222787
14.44	0.931		2.94034	0.794284	0	-0.223623		2.94034	0.794284	0	-0.223623		3.07782	0.954529	-0.0411889		2.93124	0.775405	0	-0.242502		2.93124	0.775405	0	-0.242502		2.94034	0.794284	0	-0.223623
14.46	0.908		2.92181	0.778215	0	-0.223938		2.92181	0.778215	0	-0.223938		3.06265	0.936838	-0.0465291		2.91586	0.762713	0	-0.23944		2.91586	0.762713	0	-0.23944		2.92181	0.778215	0	-0.223938
14.48	0.885		2.90287	0.761331	0	-0.223755		2.90287	0.761331	0	-0.223755		3.04726	0.919118	-0.0518383		2.90014	0.749191	0	-0.235895		2.90014	0.749191	0	-0.235895		2.90287	0.761331	0	-0.223755
14.5	0.861		2.88302	0.743698	0	-0.223245		2.88302	0.743698	0	-0.223245		3.02922	0.900656	-0.0581185		2.88365	0.734922	0	-0.232022		2.88365	0.734922	0	-0.232022		2.88302	0.743698	0	-0.223245
14.52	0.838		2.86343	0.725686	0	-0.222053		2.86343	0.725686	0	-0.222053		3.01507	0.882859	-0.0626555		2.86739	0.72023	0	-0.227509		2.86739	0.72023	0	-0.227509		2.86343	0.725686	0	-0.222053
14.54	0.816		2.84423	0.707587	0	-0.22026		2.84423	0.707587	0	-0.22026		3.00147	0.865767	-0.0668587		2.85145	0.705374	0	-0.222473		2.85145	0.705374	0	-0.222473		2.84423	0.707587	0	-0.22026
14.56	0.794		2.82492	0.689494	0	-0.218079		2.82492	0.689494	0	-0.218079		2.98592	0.848692	-0.0717672		2.83542	0.690439	0	-0.217133		2.83542	0.690439	0	-0.217133		2.82492	0.689494	0	-0.218079
14.58	0.774		2.8067	0.671761	0	-0.215225		2.8067	0.671761	0	-0.215225		2.97492	0.832967	-0.0746924		2.82029	0.675733	0	-0.211253		2.82029	0.675733	0	-0.211253		2.8067	0.671761	0	-0.215225
14.6	0.755		2.78911	0.654528	0	-0.211977		2.78911	0.654528	0	-0.211977		2.96291	0.817989	-0.0779668		2.80568	0.661378	0	-0.205126		2.80568	0.661378	0	-0.205126		2.78911	0.654528	0	-0.211977
14.62	0.738		2.77279	0.638035	0	-0.208257		2.77279	0.638035	0	-0.208257		2.95376	0.804387	-0.0799888		2.79214	0.647586	0	-0.198706		2.79214	0.647586	0	-0.198706		2.77279	0.638035	0	-0.208257
14.64	0.723		2.75784	0.622466	0	-0.204196		2.75784	0.622466	0	-0.204196		2.946	0.792207	-0.081387		2.77973	0.63452	0	-0.192142		2.77973	0.63452	0	-0.192142		2.75784	0.622466	0	-0.204196
14.66	0.71		2.74435	0.607958	0	-0.199913		2.74435	0.607958	0	-0.199913		2.93957	0.781453	-0.0822069		2.75834	0.620003	0	-0.187868		2.75834	0.620003	0	-0.187868		2.74435	0.607958	0	-0.199913
14.68	0.699		2.73236	0.594611	0	-0.195519		2.73236	0.594611	0	-0.195519		2.93449	0.772127	-0.0824529		2.73804	0.604775	0	-0.185355		2.73804	0.604775	0	-0.185355		2.73236	0.594611	0	-0.195519
14.7	0.691		2.72254	0.582622	0	-0.190989		2.72254	0.582622	0	-0.190989		2.93321	0.764888	-0.0811272		2.72141	0.589913	0	-0.183698		2.72141	0.589913	0	-0.183698		2.72254	0.582622	0	-0.190989
14.72	0.685		2.71439	0.572018	0	-0.186619		2.71439	0.572018	0	-0.186619		2.93179	0.759154	-0.0798881		2.7076	0.575988	0	-0.182648		2.7076	0.575988	0	-0.182648		2.71439	0.572018	0	-0.186619
14.74	0.682		2.70852	0.562935	0	-0.182353		2.70852	0.562935	0	-0.182353		2.93406	0.755529	-0.0771538		2.69765	0.563612	0	-0.181677		2.69765	0.563612	0	-0.181677		2.70852	0.562935	0	-0.182353
14.76	0.681		2.70441	0.555357	0	-0.178459		2.70441	0.555357	0	-0.178459		2.93622	0.753434	-0.0745295		2.6907	0.553022	0	-0.180795		2.6907	0.553022	0	-0.180795		2.70441	0.555357	0	-0.178459
14.78	0.683		2.70268	0.549391	0	-0.174851		2.70268	0.549391	0	-0.174851		2.94209	0.753479	-0.0704336		2.68777	0.544588	0	-0.179654		2.68777	0.544588	0	-0.179654		2.70268	0.549391	0	-0.174851
14.8	0.688		2.70337	0.545127	0	-0.171639		2.70337	0.545127	0	-0.171639		2.95028	0.755748	-0.0654787		2.68894	0.538598	0	-0.178168		2.68894	0.538598	0	-0.178168		2.70337	0.545127	0	-0.171639
14.82	0.695		2.70595	0.542518	0	-0.169034		2.70595	0.542518	0	-0.169034		2.95819	0.759604	-0.0607484		2.69331	0.535074	0	-0.176478		2.69331	0.535074	0	-0.176478		2.70595	0.542518	0	-0.169034
14.84	0.705		2.711	0.541654	0	-0.166898		2.711	0.541654	0	-0.166898		2.96979	0.765678	-0.0546038		2.70185	0.534249	0	-0.174302		2.70185	0.534249	0	-0.174302		2.711	0.541654	0	-0.166898
14.86	0.717		2.71795	0.542495	0	-0.165413		2.71795	0.542495	0	-0.165413		2.9812	0.773373	-0.0486783		2.71364	0.536127	0	-0.171781		2.71364	0.536127	0	-0.171781		2.71795	0.542495	0	-0.165413
14.88	0.732		2.7274	0.545146	0	-0.16441		2.7274	0.545146	0	-0.16441		2.99628	0.78335	-0.0413729		2.72964	0.540949	0	-0.168607		2.72964	0.540949	0	-0.168607		2.7274	0.545146	0	-0.16441
14.9	0.749		2.73878	0.549581	0	-0.164043		2.73878	0.549581	0	-0.164043		3.01108	0.794992	-0.0343505		2.74891	0.54874	0	-0.164885		2.74891	0.54874	0	-0.164885		2.73878	0.549581	0	-0.164043
14.92	0.767		2.75147	0.555661	0	-0.164376		2.75147	0.555661	0	-0.164376		3.02465	0.807559	-0.0279917		2.77041	0.559326	0	-0.160711		2.77041	0.559326	0	-0.160711		2.75147	0.555661	0	-0.164376
14.94	0.788		2.7666	0.563548	0	-0.165002		2.7666	0.563548	0	-0.165002		3.04361	0.822466	-0.0195594		2.787	0.570958	0	-0.157592		2.787	0.570958	0	-0.157592		2.7666	0.563548	0	-0.165002
14.96	0.809		2.78241	0.572989	0	-0.166338		2.78241	0.572989	0	-0.166338		3.05736	0.837614	-0.0134659		2.80013	0.582619	0	-0.156708		2.80013	0.582619	0	-0.156708		2.78241	0.572989	0	-0.166338
14.98	0.833		2.80058	0.584198	0	-0.167758		2.80058	0.584198	0	-0.167758		3.07814	0.855149	-0.00461362		2.81521	0.594814	0	-0.157142		2.81521	0.594814	0	-0.157142		2.80058	0.584198	0	-0.167758
15	0.857		2.81939	0.596951	0	-0.169696		2.81939	0.596951	0	-0.169696		3.09361	0.872901	0.001851		2.83082	0.60759	0	-0.159056		2.83082	0.60759	0	-0.159056		2.81939	0.596951	0	-0.169696
15.02	0.881		2.8387	0.611065	0	-0.171961		2.8387	0.611065	0	-0.171961		3.10891	0.890823	0.00809854		2.84686	0.620967	0	-0.162059		2.84686	0.620967	0	-0.162059		2.8387	0.611065	0	-0.171961
15.04	0.906		2.85904	0.626536	0	-0.174249		2.85904	0.626536	0	-0.174249		3.12657	0.909688	0.0151769		2.86375	0.635066	0	-0.165719		2.86375	0.635066	0	-0.165719		2.85904	0.626536	0	-0.174249
15.06	0.932		2.88037	0.643374	0	-0.176483		2.88037	0.643374	0	-0.176483		3.14477	0.929503	0.0223122		2.88146	0.649987	0	-0.16987		2.88146	0.649987	0	-0.16987		2.88037	0.643374	0	-0.176483
15.08	0.957		2.90149	0.661286	0	-0.178899		2.90149	0.661286	0	-0.178899		3.15862	0.948676	0.027497		2.89899	0.665551	0	-0.174635		2.89899	0.665551	0	-0.174635		2.90149	0.661286	0	-0.178899
15.1	0.981		2.92228	0.680018	0	-0.181342		2.92228	0.680018	0	-0.181342		3.17189	0.967231	0.0323238		2.91625	0.681596	0	-0.179764		2.91625	0.681596	0	-0.179764		2.92228	0.680018	0	-0.181342
15.12	1.005		2.94322	0.699511	0	-0.183536		2.94322	0.699511	0	-0.183536		3.18692	0.98597	0.0377685		2.93364	0.69811	0	-0.184938		2.93364	0.69811	0	-0.184938		2.94322	0.699511	0	-0.183536
15.14	1.028		2.96369	0.719552	0	-0.185601		2.96369	0.719552	0	-0.185601		3.19938	1.00403	0.0420296		2.95063	0.714942	0	-0.190211		2.95063	0.714942	0	-0.190211		2.96369	0.719552	0	-0.185601
15.16	1.05		2.98362	0.739952	0	-0.18747		2.98362	0.739952	0	-0.18747		3.21131	1.02144	0.0459707		2.96717	0.731956	0	-0.195466		2.96717	0.731956	0	-0.195466		2.98362	0.739952	0	-0.18747
15.18	1.07		3.00234	0.760373	0	-0.189268		3.00234	0.760373	0	-0.189268		3.22016	1.03735	0.048559		2.98036	0.74823	0	-0.201411		2.98036	0.74823	0	-0.201411		3.00234	0.760373	0	-0.189268
15.2	1.089		3.02034	0.780691	0	-0.190768		3.02034	0.780691	0	-0.190768		3.23038	1.05265	0.0516479		2.99305	0.763859	0	-0.207599		2.99305	0.763859	0	-0.207599		3.02034	0.780691	0	-0.190768
15.22	1.106		3.03699	0.800616	0	-0.192149		3.03699	0.800616	0	-0.192149		3.2374	1.0664	0.0533526		3.00478	0.778779	0	-0.213986		3.00478	0.778779	0	-0.213986		3.03699	0.800616	0	-0.192149
15.24	1.12		3.05161	0.819712	0	-0.193579		3.05161	0.819712	0	-0.193579		3.24099	1.07781	0.0536015		3.01509	0.792794	0	-0.220498		3.01509	0.792794	0	-0.220498		3.05161	0.819712	0	-0.193579
15.26	1.132		3.06468	0.837779	0	-0.194856		3.06468	0.837779	0	-0.194856		3.24541	1.0878	0.054186		3.0243	0.805845	0	-0.226789		3.0243	0.805845	0	-0.226789		3.06468	0.837779	0	-0.194856
15.28	1.142		3.07615	0.854637	0	-0.19601		3.07615	0.854637	0	-0.19601		3.24847	1.09626	0.0542012		3.03239	0.817873	0	-0.232773		3.03239	0.817873	0	-0.232773		3.07615	0.854637	0	-0.19601
15.3	1.15		3.08598	0.870128	0	-0.197078		3.08598	0.870128	0	-0.197078		3.2504	1.10318	0.0537442		3.03932	0.828818	0	-0.238388		3.03932	0.828818	0	-0.238388		3.08598	0.870128	0	-0.197078
15.32	1.155		3.09355	0.883929	0	-0.198285		3.09355	0.883929	0	-0.198285		3.24873	1.10771	0.0518181		3.04466	0.838497	0	-0.243717		3.04466	0.838497	0	-0.243717		3.09355	0.883929	0	-0.198285
15.34	1.158		3.09938	0.895946	0	-0.199462		3.09938	0.895946	0	-0.199462		3.24792	1.11077	0.0502902		3.04876	0.846878	0	-0.24853		3.04876	0.846878	0	-0.24853		3.09938	0.895946	0	-0.199462
15.36	1.158		3.10285	0.905914	0	-0.20084		3.10285	0.905914	0	-0.20084		3.24331	1.11141	0.0472302		3.05121	0.853805	0	-0.252948		3.05121	0.853805	0	-0.252948		3.10285	0.905914	0	-0.20084
15.38	1.155		3.1039	0.913609	0	-0.202434		3.1039	0.913609	0	-0.202434		3.23713	1.10971	0.0435923		3.05195	0.859146	0	-0.256897		3.05195	0.859146	0	-0.256897		3.1039	0.913609	0	-0.202434
15.4	1.15		3.10308	0.919035	0	-0.20407		3.10308	0.919035	0	-0.20407		3.23156	1.10651	0.0402881		3.05137	0.862916	0	-0.260189		3.05137	0.862916	0	-0.260189		3.10308	0.919035	0	-0.20407
15.42	1.143		3.10039	0.9222	0	-0.20578		3.10039	0.9222	0	-0.20578		3.2246	1.10173	0.0364861		3.04948	0.865132	0	-0.262849		3.04948	0.865132	0	-0.262849		3.10039	0.9222	0	-0.20578
15.44	1.133		3.09526	0.92293	0	-0.207772		3.09526	0.92293	0	-0.207772		3.21399	1.09454	0.0312677		3.04586	0.865682	0	-0.265021		3.04586	0.865682	0	-0.265021		3.09526	0.92293	0	-0.207772
15.46	1.121		3.08824	0.921279	0	-0.20984		3.08824	0.921279	0	-0.20984		3.2041	1.08583	0.0264618		3.04091	0.864606	0	-0.266513		3.04091	0.864606	0	-0.266513		3.08824	0.921279	0	-0.20984
15.48	1.108		3.07992	0.917484	0	-0.211801		3.07992	0.917484	0	-0.211801		3.19518	1.07637	0.0221658		3.03505	0.862067	0	-0.267218		3.03505	0.862067	0	-0.267218		3.07992	0.917484	0	-0.211801
15.5	1.092		3.06921	0.911387	0	-0.21404		3.06921	0.911387	0	-0.21404		3.18058	1.06446	0.0156305		3.02749	0.857954	0	-0.267473		3.02749	0.857954	0	-0.267473		3.06921	0.911387	0	-0.21404
15.52	1.075		3.05722	0.903234	0	-0.216134		3.05722	0.903234	0	-0.216134		3.16913	1.05184	0.0105402		3.01904	0.852431	0	-0.266937		3.01904	0.852431	0	-0.266937		3.05722	0.903234	0	-0.216134
15.54	1.057		3.04403	0.893239	0	-0.218086		3.04403	0.893239	0	-0.218086		3.1567	1.03841	0.00515774		3.00974	0.845639	0	-0.265686		3.00974	0.845639	0	-0.265686		3.04403	0.893239	0	-0.218086
15.56	1.037		3.02909	0.881415	0	-0.220063		3.02909	0.881415	0	-0.220063		3.14108	1.02339	-0.00141047		2.99922	0.837578	0	-0.263899		2.99922	0.837578	0	-0.263899		3.02909	0.881415	0	-0.220063
15.58	1.017		3.01359	0.868132	0	-0.221658		3.01359	0.868132	0	-0.221658		3.12898	1.00837	-0.0063856		2.98829	0.828496	0	-0.261294		2.98829	0.828496	0	-0.261294		3.01359	0.868132	0	-0.221658
15.6	0.996		2.99704	0.853532	0	-0.223064		2.99704	0.853532	0	-0.223064		3.11414	0.992537	-0.0123719		2.97662	0.818481	0	-0.258114		2.97662	0.818481	0	-0.258114		2.99704	0.853532	0	-0.223064
15.62	0.974		2.97945	0.837738	0	-0.224247		2.97945	0.837738	0	-0.224247		3.09853	0.975914	-0.0185373		2.96372	0.807467	0	-0.254518		2.96372	0.807467	0	-0.254518		2.97945	0.837738	0	-0.224247
15.64	0.953		2.96205	0.821197	0	-0.22484		2.96205	0.821197	0	-0.22484		3.08693	0.960011	-0.0229137		2.94927	0.795337	0	-0.250699		2.94927	0.795337	0	-0.250699		2.96205	0.821197	0	-0.22484
15.66	0.932		2.94438	0.804105	0	-0.225067		2.94438	0.804105	0	-0.225067		3.07334	0.944064	-0.0280108		2.9346	0.782374	0	-0.246798		2.9346	0.782374	0	-0.246798		2.94438	0.804105	0	-0.225067
15.68	0.911		2.92647	0.786627	0	-0.224931		2.92647	0.786627	0	-0.224931		3.05957	0.92808	-0.033064		2.91973	0.768801	0	-0.242756		2.91973	0.768801	0	-0.242756		2.92647	0.786627	0	-0.224931
15.7	0.891		2.90897	0.769054	0	-0.224275		2.90897	0.769054	0	-0.224275		3.04804	0.912789	-0.0370798		2.9052	0.754924	0	-0.238406		2.9052	0.754924	0	-0.238406		2.90897	0.769054	0	-0.224275
15.72	0.871		2.89138	0.751467	0	-0.223313		2.89138	0.751467	0	-0.223313		3.0346	0.897479	-0.041789		2.89059	0.740857	0	-0.233924		2.89059	0.740857	0	-0.233924		2.89138	0.751467	0	-0.223313
15.74	0.853		2.87489	0.734233	0	-0.221735		2.87489	0.734233	0	-0.221735		3.02581	0.883566	-0.0444794		2.87691	0.72694	0	-0.229028		2.87691	0.72694	0	-0.229028		2.87489	0.734233	0	-0.221735
15.76	0.836		2.85905	0.717492	0	-0.219811		2.85905	0.717492	0	-0.219811		3.0159	0.87038	-0.0475661		2.86375	0.713318	0	-0.223986		2.86375	0.713318	0	-0.223986		2.85905	0.717492	0	-0.219811
15.78	0.821		2.84449	0.701498	0	-0.217442		2.84449	0.701498	0	-0.217442		3.00891	0.858603	-0.0493803		2.85167	0.700224	0	-0.218716		2.85167	0.700224	0	-0.218716		2.84449	0.701498	0	-0.217442
15.8	0.807		2.83071	0.686302	0	-0.214885		2.83071	0.686302	0	-0.214885		3.00083	0.847564	-0.0516026		2.84023	0.687718	0	-0.213469		2.84023	0.687718	0	-0.213469		2.83071	0.686302	0	-0.214885
15.82	0.795		2.81834	0.67208	0	-0.212033		2.81834	0.67208	0	-0.212033		2.99568	0.837928	-0.0525636		2.82995	0.675964	0	-0.20815		2.82995	0.675964	0	-0.20815		2.81834	0.67208	0	-0.212033
15.84	0.786		2.80803	0.65911	0	-0.20885		2.80803	0.65911	0	-0.20885		2.99436	0.830428	-0.0519281		2.8214	0.665206	0	-0.202754		2.8214	0.665206	0	-0.202754		2.80803	0.65911	0	-0.20885
15.86	0.778		2.79872	0.647326	0	-0.205778		2.79872	0.647326	0	-0.205778		2.99031	0.823729	-0.0524281		2.81367	0.6554	0	-0.197703		2.81367	0.6554	0	-0.197703		2.79872	0.647326	0	-0.205778
15.88	0.772		2.79098	0.636805	0	-0.202684		2.79098	0.636805	0	-0.202684		2.98915	0.818446	-0.0517294		2.80724	0.646623	0	-0.192866		2.80724	0.646623	0	-0.192866		2.79098	0.636805	0	-0.202684
15.9	0.769		2.78545	0.627746	0	-0.199509		2.78545	0.627746	0	-0.199509		2.99187	0.815317	-0.0494464		2.80265	0.63905	0	-0.188206		2.80265	0.63905	0	-0.188206		2.78545	0.627746	0	-0.199509
15.92	0.767		2.78103	0.62003	0	-0.196665		2.78103	0.62003	0	-0.196665		2.99191	0.813015	-0.0483166		2.79898	0.632588	0	-0.184108		2.79898	0.632588	0	-0.184108		2.78103	0.62003	0	-0.196665
15.94	0.768		2.77887	0.61383	0	-0.193857		2.77887	0.61383	0	-0.193857		2.99729	0.812852	-0.0450151		2.79719	0.62739	0	-0.180297		2.79719	0.62739	0	-0.180297		2.77887	0.61383	0	-0.193857
15.96	0.771		2.77846	0.609153	0	-0.19134		2.77846	0.609153	0	-0.19134		3.00251	0.814232	-0.0418522		2.79685	0.623468	0	-0.177025		2.79685	0.623468	0	-0.177025		2.77846	0.609153	0	-0.19134
15.98	0.776		2.77981	0.606005	0	-0.189142		2.77981	0.606005	0	-0.189142		3.00902	0.817131	-0.0382322		2.79796	0.620831	0	-0.174316		2.79796	0.620831	0	-0.174316		2.77981	0.606005	0	-0.189142
16	0.783		2.78292	0.604394	0	-0.187282		2.78292	0.604394	0	-0.187282		3.01689	0.821563	-0.0341314		2.80055	0.619488	0	-0.172188		2.80055	0.619488	0	-0.172188		2.78292	0.604394	0	-0.187282
16.02	0.792		2.7878	0.604333	0	-0.185771		2.7878	0.604333	0	-0.185771		3.02613	0.827543	-0.0295629		2.8046	0.619452	0	-0.170652		2.8046	0.619452	0	-0.170652		2.7878	0.604333	0	-0.185771
16.04	0.802		2.79387	0.605699	0	-0.184748		2.79387	0.605699	0	-0.184748		3.03428	0.83437	-0.0255433		2.80964	0.620618	0	-0.169829		2.80964	0.620618	0	-0.169829		2.79387	0.605699	0	-0.184748
16.06	0.814		2.80167	0.608536	0	-0.184005		2.80167	0.608536	0	-0.184005		3.04545	0.842743	-0.0203698		2.81611	0.623023	0	-0.169519		2.81611	0.623023	0	-0.169519		2.80167	0.608536	0	-0.184005
16.08	0.828		2.8112	0.612891	0	-0.18354		2.8112	0.612891	0	-0.18354		3.05801	0.852711	-0.0147429		2.82403	0.626703	0	-0.169728		2.82403	0.626703	0	-0.169728		2.8112	0.612891	0	-0.18354
16.1	0.843		2.8219	0.618669	0	-0.183484		2.8219	0.618669	0	-0.183484		3.06944	0.863552	-0.00971076		2.83291	0.631576	0	-0.170577		2.83291	0.631576	0	-0.170577		2.8219	0.618669	0	-0.183484
16.12	0.859		2.8337	0.6258	0	-0.183757		2.8337	0.6258	0	-0.183757		3.08145	0.875252	-0.00455152		2.84271	0.637579	0	-0.171979		2.84271	0.637579	0	-0.171979		2.8337	0.6258	0	-0.183757
16.14	0.875		2.84598	0.634085	0	-0.184435		2.84598	0.634085	0	-0.184435		3.09166	0.887064	-0.000252424		2.8529	0.644539	0	-0.173981		2.8529	0.644539	0	-0.173981		2.84598	0.634085	0	-0.184435
16.16	0.893		2.85984	0.643659	0	-0.185099		2.85984	0.643659	0	-0.185099		3.10669	0.900504	0.00593573		2.86441	0.652566	0	-0.176192		2.86441	0.652566	0	-0.176192		2.85984	0.643659	0	-0.185099
16.18	0.911		2.87414	0.654345	0	-0.186058		2.87414	0.654345	0	-0.186058		3.11811	0.914054	0.0104959		2.87628	0.661507	0	-0.178897		2.87628	0.661507	0	-0.178897		2.87414	0.654345	0	-0.186058
16.2	0.929		2.88878	0.665997	0	-0.187203		2.88878	0.665997	0	-0.187203		3.12952	0.927715	0.0149456		2.88844	0.671235	0	-0.181966		2.88844	0.671235	0	-0.181966		2.88878	0.665997	0	-0.187203
16.22	0.947		2.90371	0.678495	0	-0.188445		2.90371	0.678495	0	-0.188445		3.1409	0.941484	0.0192849		2.90084	0.681646	0	-0.185294		2.90084	0.681646	0	-0.185294		2.90371	0.678495	0	-0.188445
16.24	0.965		2.91888	0.691739	0	-0.189713		2.91888	0.691739	0	-0.189713		3.15226	0.95536	0.0235158		2.91343	0.692655	0	-0.188798		2.91343	0.692655	0	-0.188798		2.91888	0.691739	0	-0.189713
16.26	0.982		2.93365	0.705486	0	-0.191111		2.93365	0.705486	0	-0.191111		3.16117	0.968538	0.0266403		2.92569	0.704056	0	-0.192541		2.92569	0.704056	0	-0.192541		2.93365	0.705486	0	-0.191111
16.28	0.999		2.94852	0.71969	0	-0.192388		2.94852	0.71969	0	-0.192388		3.17194	0.981842	0.0304618		2.93804	0.715811	0	-0.196267		2.93804	0.715811	0	-0.196267		2.94852	0.71969	0	-0.192388
16.3	1.015		2.96288	0.734147	0	-0.193687		2.96288	0.734147	0	-0.193687		3.18019	0.994425	0.0331578		2.94996	0.727749	0	-0.200085		2.94996	0.727749	0	-0.200085		2.96288	0.734147	0	-0.193687
16.32	1.03		2.97665	0.748681	0	-0.194954		2.97665	0.748681	0	-0.194954		3.18792	1.00631	0.0355753		2.96139	0.739726	0	-0.203909		2.96139	0.739726	0	-0.203909		2.97665	0.748681	0	-0.194954
16.34	1.044		2.98979	0.763138	0	-0.196152		2.98979	0.763138	0	-0.196152		3.19503	1.0175	0.0376856		2.97151	0.751397	0	-0.207893		2.97151	0.751397	0	-0.207893		2.98979	0.763138	0	-0.196152
16.36	1.057		3.00223	0.777386	0	-0.197259		3.00223	0.777386	0	-0.197259		3.20154	1.02797	0.0394995		2.98029	0.762488	0	-0.212158		2.98029	0.762488	0	-0.212158		3.00223	0.777386	0	-0.197259
16.38	1.068		3.01336	0.791135	0	-0.198439		3.01336	0.791135	0	-0.198439		3.20502	1.0369	0.040025		2.98813	0.772904	0	-0.21667		2.98813	0.772904	0	-0.21667		3.01336	0.791135	0	-0.198439
16.4	1.078		3.02366	0.804307	0	-0.199483		3.02366	0.804307	0	-0.199483		3.20987	1.04515	0.0410995		2.99539	0.782674	0	-0.221116		2.99539	0.782674	0	-0.221116		3.02366	0.804307	0	-0.199483
16.42	1.087		3.03314	0.816836	0	-0.200406		3.03314	0.816836	0	-0.200406		3.21398	1.05266	0.0418489		3.00207	0.791812	0	-0.22543		3.00207	0.791812	0	-0.22543		3.03314	0.816836	0	-0.200406
16.44	1.094		3.04118	0.828482	0	-0.201405		3.04118	0.828482	0	-0.201405		3.21509	1.05859	0.0413415		3.00774	0.8002	0	-0.229687		3.00774	0.8002	0	-0.229687		3.04118	0.828482	0	-0.201405
16.46	1.099		3.04772	0.839042	0	-0.202466		3.04772	0.839042	0	-0.202466		3.21515	1.06298	0.0404147		3.01235	0.807734	0	-0.233775		3.01235	0.807734	0	-0.233775		3.04772	0.839042	0	-0.202466
16.48	1.103		3.05329	0.84852	0	-0.20341		3.05329	0.84852	0	-0.20341		3.21645	1.06668	0.0400153		3.01628	0.814444	0	-0.237486		3.01628	0.814444	0	-0.237486		3.05329	0.84852	0	-0.20341
16.5	1.105		3.05731	0.856737	0	-0.204451		3.05731	0.856737	0	-0.204451		3.21457	1.06876	0.0383213		3.01911	0.82023	0	-0.240958		3.01911	0.82023	0	-0.240958		3.05731	0.856737	0	-0.204451
16.52	1.105		3.05974	0.863543	0	-0.205587		3.05974	0.863543	0	-0.205587		3.21166	1.0693	0.0362371		3.02082	0.825004	0	-0.244125		3.02082	0.825004	0	-0.244125		3.05974	0.863543	0	-0.205587
16.54	1.104		3.06113	0.868993	0	-0.206639		3.06113	0.868993	0	-0.206639		3.20996	1.06911	0.0346984		3.0218	0.828819	0	-0.246813		3.0218	0.828819	0	-0.246813		3.06113	0.868993	0	-0.206639
16.56	1.102		3.06151	0.873133	0	-0.207641		3.06151	0.873133	0	-0.207641		3.20751	1.06814	0.0328853		3.02207	0.831715	0	-0.249059		3.02207	0.831715	0	-0.249059		3.06151	0.873133	0	-0.207641
16.58	1.098		3.06031	0.875825	0	-0.208797		3.06031	0.875825	0	-0.208797		3.20202	1.06554	0.0298642		3.02122	0.833603	0	-0.251019		3.02122	0.833603	0	-0.251019		3.06031	0.875825	0	-0.208797
16.6	1.093		3.05807	0.877133	0	-0.209913		3.05807	0.877133	0	-0.209913		3.19787	1.06221	0.0274604		3.01964	0.834534	0	-0.252512		3.01964	0.834534	0	-0.252512		3.05807	0.877133	0	-0.209913
16.62	1.087		3.05482	0.877117	0	-0.211009		3.05482	0.877117	0	-0.211009		3.19294	1.05808	0.0247918		3.01735	0.834552	0	-0.253574		3.01735	0.834552	0	-0.253574		3.05482	0.877117	0	-0.211009
16.64	1.079		3.04999	0.875647	0	-0.212275		3.04999	0.875647	0	-0.212275		3.18496	1.05233	0.020924		3.01395	0.833569	0	-0.254353		3.01395	0.833569	0	-0.254353		3.04999	0.875647	0	-0.212275
16.66	1.071		3.04472	0.87298	0	-0.213325		3.04472	0.87298	0	-0.213325		3.18068	1.04665	0.0186705		3.01024	0.831762	0	-0.254542		3.01024	0.831762	0	-0.254542		3.04472	0.87298	0	-0.213325
16.68	1.063		3.0391	0.86933	0	-0.2142		3.0391	0.86933	0	-0.2142		3.17612	1.04092	0.0163539		3.00628	0.829278	0	-0.254252		3.00628	0.829278	0	-0.254252		3.0391	0.86933	0	-0.2142
16.7	1.054		3.0326	0.8647	0	-0.215108		3.0326	0.8647	0	-0.215108		3.16911	1.03436	0.0130784		3.00169	0.826117	0	-0.253691		3.00169	0.826117	0	-0.253691		3.0326	0.8647	0	-0.215108
16.72	1.044		3.02521	0.859095	0	-0.216035		3.02521	0.859095	0	-0.216035		3.16153	1.027	0.00964362		2.99648	0.822283	0	-0.252848		2.99648	0.822283	0	-0.252848		3.02521	0.859095	0	-0.216035
16.74	1.034		3.01752	0.852698	0	-0.216789		3.01752	0.852698	0	-0.216789		3.15569	1.01963	0.00700437		2.99106	0.817898	0	-0.25159		2.99106	0.817898	0	-0.25159		3.01752	0.852698	0	-0.216789
16.76	1.025		3.01019	0.845834	0	-0.217221		3.01019	0.845834	0	-0.217221		3.15213	1.01303	0.00536639		2.98589	0.813185	0	-0.24987		2.98589	0.813185	0	-0.24987		3.01019	0.845834	0	-0.217221
16.78	1.015		3.00211	0.838426	0	-0.217731		3.00211	0.838426	0	-0.217731		3.14423	1.00556	0.00197292		2.9802	0.808089	0	-0.248067		2.9802	0.808089	0	-0.248067		3.00211	0.838426	0	-0.217731
16.8	1.006		2.99447	0.830754	0	-0.217942		2.99447	0.830754	0	-0.217942		3.14064	0.998882	0.000436426		2.97481	0.802804	0	-0.245892		2.97481	0.802804	0	-0.245892		2.99447	0.830754	0	-0.217942
16.82	0.997		2.98673	0.822879	0	-0.218078		2.98673	0.822879	0	-0.218078		3.13507	0.992141	-0.00188249		2.96936	0.797368	0	-0.243588		2.96936	0.797368	0	-0.243588		2.98673	0.822879	0	-0.218078
16.84	0.989		2.97953	0.815018	0	-0.217971		2.97953	0.815018	0	-0.217971		3.13195	0.986151	-0.00314149		2.96378	0.791794	0	-0.241194		2.96378	0.791794	0	-0.241194		2.97953	0.815018	0	-0.217971
16.86	0.982		2.97292	0.807346	0	-0.217668		2.97292	0.807346	0	-0.217668		3.12936	0.98089	-0.00415119		2.95829	0.786151	0	-0.238864		2.95829	0.786151	0	-0.238864		2.97292	0.807346	0	-0.217668
16.88	0.975		2.96636	0.799842	0	-0.217375		2.96636	0.799842	0	-0.217375		3.12494	0.975584	-0.00589026		2.95285	0.780476	0	-0.236742		2.95285	0.780476	0	-0.236742		2.96636	0.799842	0	-0.217375
16.9	0.97		2.96104	0.792816	0	-0.216749		2.96104	0.792816	0	-0.216749		3.1254	0.971807	-0.00558448		2.94843	0.775068	0	-0.234497		2.94843	0.775068	0	-0.234497		2.96104	0.792816	0	-0.216749
16.92	0.965		2.95586	0.786191	0	-0.216202		2.95586	0.786191	0	-0.216202		3.12215	0.967978	-0.00680745		2.94413	0.769894	0	-0.232499		2.94413	0.769894	0	-0.232499		2.95586	0.786191	0	-0.216202
16.94	0.962		2.952	0.78023	0	-0.215385		2.952	0.78023	0	-0.215385		3.12383	0.965681	-0.00597751		2.94093	0.765196	0	-0.230419		2.94093	0.765196	0	-0.230419		2.952	0.78023	0	-0.215385
16.96	0.96		2.94895	0.774984	0	-0.214537		2.94895	0.774984	0	-0.214537		3.12425	0.964119	-0.00568132		2.93839	0.761033	0	-0.228488		2.93839	0.761033	0	-0.228488		2.94895	0.774984	0	-0.214537
16.98	0.959		2.94671	0.770495	0	-0.213675		2.94671	0.770495	0	-0.213675		3.12534	0.963311	-0.00511873		2.93654	0.757453	0	-0.226717		2.93654	0.757453	0	-0.226717		2.94671	0.770495	0	-0.213675
17	0.96		2.94592	0.766958	0	-0.21265		2.94592	0.766958	0	-0.21265		3.12948	0.964041	-0.00331058		2.93587	0.754626	0	-0.224981		2.93587	0.754626	0	-0.224981		2.94592	0.766958	0	-0.21265
17.02	0.961		2.94542	0.764208	0	-0.211845		2.94542	0.764208	0	-0.211845		3.12998	0.964742	-0.00304108		2.93547	0.752426	0	-0.223628		2.93547	0.752426	0	-0.223628		2.94542	0.764208	0	-0.211845
17.04	0.964		2.94638	0.762436	0	-0.210889		2.94638	0.762436	0	-0.210889		3.13543	0.967014	-0.00074185		2.93626	0.751013	0	-0.222312		2.93626	0.751013	0	-0.222312		2.94638	0.762436	0	-0.210889
17.06	0.969		2.94884	0.7618	0	-0.209834		2.94884	0.7618	0	-0.209834		3.14205	0.970834	0.0019858		2.93831	0.750522	0	-0.221112		2.93831	0.750522	0	-0.221112		2.94884	0.7618	0	-0.209834
17.08	0.974		2.95168	0.762107	0	-0.20905		2.95168	0.762107	0	-0.20905		3.14505	0.974634	0.00316562		2.94066	0.750798	0	-0.220359		2.94066	0.750798	0	-0.220359		2.95168	0.762107	0	-0.20905
17.1	0.981		2.95601	0.763526	0	-0.208146		2.95601	0.763526	0	-0.208146		3.15303	0.980045	0.00636643		2.94426	0.751981	0	-0.219691		2.94426	0.751981	0	-0.219691		2.95601	0.763526	0	-0.208146
17.12	0.988		2.9607	0.765871	0	-0.207492		2.9607	0.765871	0	-0.207492		3.15727	0.985435	0.00795462		2.94815	0.753919	0	-0.219444		2.94815	0.753919	0	-0.219444		2.9607	0.765871	0	-0.207492
17.14	0.997		2.96688	0.76932	0	-0.206696		2.96688	0.76932	0	-0.206696		3.16651	0.992464	0.0115655		2.95328	0.756759	0	-0.219258		2.95328	0.756759	0	-0.219258		2.96688	0.76932	0	-0.206696
17.16	1.007		2.974	0.773862	0	-0.205958		2.974	0.773862	0	-0.205958		3.17439	1.00028	0.0145363		2.95919	0.76049	0	-0.21933		2.95919	0.76049	0	-0.21933		2.974	0.773862	0	-0.205958
17.18	1.017		2.98147	0.779321	0	-0.205426		2.98147	0.779321	0	-0.205426		3.18054	1.0081	0.0167245		2.96539	0.764968	0	-0.219779		2.96539	0.764968	0	-0.219779		2.98147	0.779321	0	-0.205426
17.2	1.027		2.98922	0.785553	0	-0.205041		2.98922	0.785553	0	-0.205041		3.18678	1.01597	0.0188998		2.97112	0.769873	0	-0.22072		2.97112	0.769873	0	-0.22072		2.98922	0.785553	0	-0.205041
17.22	1.039		2.99839	0.792779	0	-0.204413		2.99839	0.792779	0	-0.204413		3.19787	1.02554	0.0230255		2.97758	0.775313	0	-0.22188		2.97758	0.775313	0	-0.22188		2.99839	0.792779	0	-0.204413
17.24	1.05		3.00727	0.800677	0	-0.204094		3.00727	0.800677	0	-0.204094		3.20266	1.03423	0.0244596		2.98384	0.7811	0	-0.223671		2.98384	0.7811	0	-0.223671		3.00727	0.800677	0	-0.204094
17.26	1.062		3.01693	0.809321	0	-0.203648		3.01693	0.809321	0	-0.203648		3.21207	1.04388	0.027765		2.99065	0.787311	0	-0.225659		2.99065	0.787311	0	-0.225659		3.01693	0.809321	0	-0.203648
17.28	1.074		3.0268	0.818603	0	-0.203254		3.0268	0.818603	0	-0.203254		3.21936	1.05351	0.030125		2.99761	0.79389	0	-0.227968		2.99761	0.79389	0	-0.227968		3.0268	0.818603	0	-0.203254
17.3	1.085		3.03625	0.828256	0	-0.203053		3.03625	0.828256	0	-0.203053		3.22438	1.06236	0.0314926		3.00427	0.800667	0	-0.230642		3.00427	0.800667	0	-0.230642		3.03625	0.828256	0	-0.203053
17.32	1.096		3.04579	0.838232	0	-0.20281		3.04579	0.838232	0	-0.20281		3.23137	1.07132	0.0336417		3.01099	0.807621	0	-0.233421		3.01099	0.807621	0	-0.233421		3.04579	0.838232	0	-0.20281
17.34	1.107		3.05539	0.848492	0	-0.202512		3.05539	0.848492	0	-0.202512		3.2382	1.08033	0.0356752		3.01776	0.81473	0	-0.236274		3.01776	0.81473	0	-0.236274		3.05539	0.848492	0	-0.202512
17.36	1.117		3.06446	0.858821	0	-0.202333		3.06446	0.858821	0	-0.202333		3.24261	1.08854	0.036667		3.02415	0.821856	0	-0.239299		3.02415	0.821856	0	-0.239299		3.06446	0.858821	0	-0.202333
17.38	1.127		3.07352	0.869221	0	-0.202056		3.07352	0.869221	0	-0.202056		3.24904	1.09686	0.0384648		3.03053	0.829002	0	-0.242276		3.03053	0.829002	0	-0.242276		3.07352	0.869221	0	-0.202056
17.4	1.135		3.08137	0.879324	0	-0.202054		3.08137	0.879324	0	-0.202054		3.25042	1.10349	0.0381438		3.03607	0.835923	0	-0.245456		3.03607	0.835923	0	-0.245456		3.08137	0.879324	0	-0.202054
17.42	1.143		3.08912	0.889187	0	-0.201911		3.08912	0.889187	0	-0.201911		3.25588	1.11032	0.0395089		3.04153	0.842661	0	-0.248438		3.04153	0.842661	0	-0.248438		3.08912	0.889187	0	-0.201911
17.44	1.149		3.09557	0.898486	0	-0.20202		3.09557	0.898486	0	-0.20202		3.25608	1.11544	0.0386761		3.04608	0.848999	0	-0.251508		3.04608	0.848999	0	-0.251508		3.09557	0.898486	0	-0.20202
17.46	1.155		3.10183	0.90732	0	-0.201977		3.10183	0.90732	0	-0.201977		3.26039	1.12076	0.0395583		3.05049	0.855007	0	-0.25429		3.05049	0.855007	0	-0.25429		3.10183	0.90732	0	-0.201977
17.48	1.159		3.10675	0.915395	0	-0.202187		3.10675	0.915395	0	-0.202187		3.25943	1.12434	0.0382448		3.05396	0.86049	0	-0.257091		3.05396	0.86049	0	-0.257091		3.10675	0.915395	0	-0.202187
17.5	1.161		3.11024	0.922462	0	-0.202627		3.11024	0.922462	0	-0.202627		3.25774	1.12638	0.0366631		3.05642	0.865283	0	-0.259806		3.05642	0.865283	0	-0.259806		3.11024	0.922462	0	-0.202627
17.52	1.162		3.11283	0.928503	0	-0.203096		3.11283	0.928503	0	-0.203096		3.25727	1.12772	0.0356176		3.05824	0.869375	0	-0.262224		3.05824	0.869375	0	-0.262224		3.11283	0.928503	0	-0.203096
17.54	1.162		3.11451	0.9335	0	-0.20361		3.11451	0.9335	0	-0.20361		3.25602	1.12827	0.0342753		3.05943	0.872757	0	-0.264353		3.05943	0.872757	0	-0.264353		3.11451	0.9335	0	-0.20361
17.56	1.161		3.1153	0.937439	0	-0.204182		3.1153	0.937439	0	-0.204182		3.2542	1.12803	0.0327285		3.05998	0.875422	0	-0.266199		3.05998	0.875422	0	-0.266199		3.1153	0.937439	0	-0.204182
17.58	1.157		3.11399	0.939932	0	-0.205202		3.11399	0.939932	0	-0.205202		3.24693	1.12528	0.028971		3.05906	0.87711	0	-0.268024		3.05906	0.87711	0	-0.268024		3.11399	0.939932	0	-0.205202
17.6	1.153		3.11226	0.941225	0	-0.20606		3.11226	0.941225	0	-0.20606		3.24553	1.12276	0.0277202		3.05784	0.877987	0	-0.269298		3.05784	0.877987	0	-0.269298		3.11226	0.941225	0	-0.20606
17.62	1.147		3.109	0.941147	0	-0.207174		3.109	0.941147	0	-0.207174		3.23867	1.11848	0.0242437		3.05554	0.877938	0	-0.270383		3.05554	0.877938	0	-0.270383		3.109	0.941147	0	-0.207174
17.64	1.139		3.10415	0.939559	0	-0.208522		3.10415	0.939559	0	-0.208522		3.23101	1.11265	0.0205196		3.05213	0.87687	0	-0.271211		3.05213	0.87687	0	-0.271211		3.10415	0.939559	0	-0.208522
17.66	1.131		3.09888	0.936728	0	-0.209707		3.09888	0.936728	0	-0.209707		3.22693	1.10692	0.0183541		3.04841	0.874962	0	-0.271474		3.04841	0.874962	0	-0.271474		3.09888	0.936728	0	-0.209707
17.68	1.121		3.09206	0.932503	0	-0.211135		3.09206	0.932503	0	-0.211135		3.21762	1.09946	0.0140847		3.04361	0.872109	0	-0.271528		3.04361	0.872109	0	-0.271528		3.09206	0.932503	0	-0.211135
17.7	1.11		3.08425	0.926952	0	-0.212582		3.08425	0.926952	0	-0.212582		3.20984	1.09128	0.0105389		3.0381	0.868357	0	-0.271177		3.0381	0.868357	0	-0.271177		3.08425	0.926952	0	-0.212582
17.72	1.097		3.07486	0.919953	0	-0.214228		3.07486	0.919953	0	-0.214228		3.19877	1.08145	0.00572332		3.03148	0.863619	0	-0.270562		3.03148	0.863619	0	-0.270562		3.07486	0.919953	0	-0.214228
17.74	1.084		3.06505	0.911777	0	-0.215663		3.06505	0.911777	0	-0.215663		3.19142	1.0717	0.00254637		3.02457	0.858076	0	-0.269365		3.02457	0.858076	0	-0.269365		3.06505	0.911777	0	-0.215663
17.76	1.07		3.0543	0.902473	0	-0.217093		3.0543	0.902473	0	-0.217093		3.18129	1.06109	-0.00170376		3.01698	0.851756	0	-0.26781		3.01698	0.851756	0	-0.26781		3.0543	0.902473	0	-0.217093
17.78	1.056		3.0432	0.892264	0	-0.218317		3.0432	0.892264	0	-0.218317		3.17302	1.05048	-0.00508926		3.00916	0.844808	0	-0.265773		3.00916	0.844808	0	-0.265773		3.0432	0.892264	0	-0.218317
17.8	1.04		3.03064	0.880983	0	-0.219704		3.03064	0.880983	0	-0.219704		3.15969	1.03823	-0.0104829		3.00031	0.837114	0	-0.263573		3.00031	0.837114	0	-0.263573		3.03064	0.880983	0	-0.219704
17.82	1.024		3.01773	0.868853	0	-0.220834		3.01773	0.868853	0	-0.220834		3.15006	1.02601	-0.0142294		2.99121	0.82882	0	-0.260866		2.99121	0.82882	0	-0.260866		3.01773	0.868853	0	-0.220834
17.84	1.008		3.00455	0.856058	0	-0.221721		3.00455	0.856058	0	-0.221721		3.14013	1.01375	-0.0180133		2.98192	0.82005	0	-0.257729		2.98192	0.82005	0	-0.257729		3.00455	0.856058	0	-0.221721
17.86	0.992		2.99115	0.842753	0	-0.222377		2.99115	0.842753	0	-0.222377		3.1301	1.00145	-0.0217525		2.97247	0.810906	0	-0.254225		2.97247	0.810906	0	-0.254225		2.99115	0.842753	0	-0.222377
17.88	0.976		2.97755	0.829066	0	-0.222808		2.97755	0.829066	0	-0.222808		3.11996	0.989113	-0.0254519		2.96214	0.801264	0	-0.25061		2.96214	0.801264	0	-0.25061		2.97755	0.829066	0	-0.222808
17.9	0.96		2.96381	0.815103	0	-0.223018		2.96381	0.815103	0	-0.223018		3.10971	0.976737	-0.029113		2.95073	0.790985	0	-0.247136		2.95073	0.790985	0	-0.247136		2.96381	0.815103	0	-0.223018
17.92	0.944		2.94994	0.800951	0	-0.223009		2.94994	0.800951	0	-0.223009		3.09935	0.964326	-0.0327374		2.93921	0.78024	0	-0.243719		2.93921	0.78024	0	-0.243719		2.94994	0.800951	0	-0.223009
17.94	0.929		2.93656	0.786843	0	-0.222623		2.93656	0.786843	0	-0.222623		3.0913	0.952637	-0.0353264		2.92811	0.769298	0	-0.240168		2.92811	0.769298	0	-0.240168		2.93656	0.786843	0	-0.222623
17.96	0.914		2.92316	0.772807	0	-0.222073		2.92316	0.772807	0	-0.222073		3.08135	0.940912	-0.0386371		2.91698	0.758234	0	-0.236645		2.91698	0.758234	0	-0.236645		2.92316	0.772807	0	-0.222073
17.98	0.9		2.91033	0.759023	0	-0.221195		2.91033	0.759023	0	-0.221195		3.07373	0.929901	-0.040912		2.90633	0.74724	0	-0.232979		2.90633	0.74724	0	-0.232979		2.91033	0.759023	0	-0.221195
18	0.887		2.89813	0.745634	0	-0.220044		2.89813	0.745634	0	-0.220044		3.06668	0.919606	-0.042901		2.8962	0.736462	0	-0.229216		2.8962	0.736462	0	-0.229216		2.89813	0.745634	0	-0.220044
18.02	0.874		2.88602	0.732597	0	-0.218819		2.88602	0.732597	0	-0.218819		3.05778	0.909293	-0.045606		2.88615	0.72589	0	-0.225526		2.88615	0.72589	0	-0.225526		2.88602	0.732597	0	-0.218819
18.04	0.863		2.87517	0.72018	0	-0.217203		2.87517	0.72018	0	-0.217203		3.05363	0.900417	-0.0462927		2.87714	0.715764	0	-0.221619		2.87714	0.715764	0	-0.221619		2.87517	0.72018	0	-0.217203
18.06	0.852		2.86449	0.708295	0	-0.215605		2.86449	0.708295	0	-0.215605		3.04596	0.891548	-0.0484166		2.86827	0.706024	0	-0.217875		2.86827	0.706024	0	-0.217875		2.86449	0.708295	0	-0.215605
18.08	0.843		2.85514	0.697164	0	-0.213702		2.85514	0.697164	0	-0.213702		3.043	0.884108	-0.0485479		2.86051	0.696867	0	-0.213999		2.86051	0.696867	0	-0.213999		2.85514	0.697164	0	-0.213702
18.1	0.835		2.84661	0.686817	0	-0.211747		2.84661	0.686817	0	-0.211747		3.03899	0.877413	-0.0491079		2.85342	0.688327	0	-0.210237		2.85342	0.688327	0	-0.210237		2.84661	0.686817	0	-0.211747
18.12	0.829		2.83951	0.677418	0	-0.209623		2.83951	0.677418	0	-0.209623		3.038	0.872169	-0.0484131		2.84753	0.68055	0	-0.206492		2.84753	0.68055	0	-0.206492		2.83951	0.677418	0	-0.209623
18.14	0.824		2.83331	0.668955	0	-0.207566		2.83331	0.668955	0	-0.207566		3.03595	0.867683	-0.048169		2.84238	0.673529	0	-0.202991		2.84238	0.673529	0	-0.202991		2.83331	0.668955	0	-0.207566
18.16	0.82		2.82801	0.66141	0	-0.20559		2.82801	0.66141	0	-0.20559		3.0345	0.863936	-0.0476831		2.83799	0.667259	0	-0.199741		2.83799	0.667259	0	-0.199741		2.82801	0.66141	0	-0.20559
18.18	0.817		2.82362	0.654771	0	-0.20371		2.82362	0.654771	0	-0.20371		3.03371	0.860931	-0.0469362		2.83434	0.661732	0	-0.196749		2.83434	0.661732	0	-0.196749		2.82362	0.654771	0	-0.20371
18.2	0.816		2.82072	0.649165	0	-0.201797		2.82072	0.649165	0	-0.201797		3.03601	0.859393	-0.0449314		2.83193	0.657059	0	-0.193903		2.83193	0.657059	0	-0.193903		2.82072	0.649165	0	-0.201797
18.22	0.816		2.81878	0.644555	0	-0.200069		2.81878	0.644555	0	-0.200069		3.03729	0.858635	-0.043393		2.83032	0.653213	0	-0.191411		2.83032	0.653213	0	-0.191411		2.81878	0.644555	0	-0.200069
18.24	0.818		2.81839	0.641052	0	-0.198383		2.81839	0.641052	0	-0.198383		3.04161	0.859362	-0.0406352		2.83	0.65029	0	-0.189146		2.83	0.65029	0	-0.189146		2.81839	0.641052	0	-0.198383
18.26	0.821		2.81899	0.638606	0	-0.196943		2.81899	0.638606	0	-0.196943		3.04491	0.860884	-0.0383623		2.8305	0.648249	0	-0.1873		2.8305	0.648249	0	-0.1873		2.81899	0.638606	0	-0.196943
18.28	0.825		2.82057	0.637177	0	-0.195735		2.82057	0.637177	0	-0.195735		3.04883	0.863183	-0.0358842		2.83181	0.647059	0	-0.185853		2.83181	0.647059	0	-0.185853		2.82057	0.637177	0	-0.195735
18.3	0.83		2.82311	0.636733	0	-0.194745		2.82311	0.636733	0	-0.194745		3.05343	0.866265	-0.0331833		2.83392	0.646694	0	-0.184784		2.83392	0.646694	0	-0.184784		2.82311	0.636733	0	-0.194745
18.32	0.836		2.82661	0.637248	0	-0.193962		2.82661	0.637248	0	-0.193962		3.0587	0.870135	-0.0302648		2.83682	0.647132	0	-0.184078		2.83682	0.647132	0	-0.184078		2.82661	0.637248	0	-0.193962
18.34	0.844		2.83164	0.63885	0	-0.193228		2.83164	0.63885	0	-0.193228		3.06708	0.87554	-0.0261349		2.841	0.64848	0	-0.183598		2.841	0.64848	0	-0.183598		2.83164	0.63885	0	-0.193228
18.36	0.852		2.83707	0.641359	0	-0.19288		2.83707	0.641359	0	-0.19288		3.07195	0.881024	-0.0235403		2.84551	0.650588	0	-0.183652		2.84551	0.650588	0	-0.183652		2.83707	0.641359	0	-0.19288
18.38	0.861		2.84342	0.644773	0	-0.192686		2.84342	0.644773	0	-0.192686		3.07921	0.887306	-0.0200242		2.85078	0.653451	0	-0.184008		2.85078	0.653451	0	-0.184008		2.84342	0.644773	0	-0.192686
18.4	0.871		2.85069	0.649094	0	-0.192633		2.85069	0.649094	0	-0.192633		3.08715	0.894403	-0.0163056		2.85681	0.65707	0	-0.184656		2.85681	0.65707	0	-0.184656		2.85069	0.649094	0	-0.192633
18.42	0.882		2.85887	0.654327	0	-0.192706		2.85887	0.654327	0	-0.192706		3.09574	0.902323	-0.0124026		2.86361	0.661448	0	-0.185584		2.86361	0.661448	0	-0.185584		2.85887	0.654327	0	-0.192706
18.44	0.893		2.86737	0.660332	0	-0.193039		2.86737	0.660332	0	-0.193039		3.10255	0.910309	-0.00932286		2.87066	0.666466	0	-0.186905		2.87066	0.666466	0	-0.186905		2.86737	0.660332	0	-0.193039
18.46	0.904		2.87612	0.666993	0	-0.193562		2.87612	0.666993	0	-0.193562		3.10937	0.91836	-0.0063094		2.87793	0.672025	0	-0.18853		2.87793	0.672025	0	-0.18853		2.87612	0.666993	0	-0.193562
18.48	0.916		2.88569	0.674365	0	-0.194065		2.88569	0.674365	0	-0.194065		3.11863	0.927246	-0.00235984		2.88587	0.67817	0	-0.19026		2.88587	0.67817	0	-0.19026		2.88569	0.674365	0	-0.194065
18.5	0.928		2.89548	0.682348	0	-0.194705		2.89548	0.682348	0	-0.194705		3.12607	0.936191	0.000753858		2.894	0.684814	0	-0.192239		2.894	0.684814	0	-0.192239		2.89548	0.682348	0	-0.194705
18.52	0.94		2.90546	0.690855	0	-0.195433		2.90546	0.690855	0	-0.195433		3.13355	0.945204	0.00380875		2.90228	0.691884	0	-0.194404		2.90228	0.691884	0	-0.194404		2.90546	0.690855	0	-0.195433
18.54	0.951		2.91499	0.699659	0	-0.196365		2.91499	0.699659	0	-0.196365		3.1386	0.953495	0.00579631		2.9102	0.699191	0	-0.196834		2.9102	0.699191	0	-0.196834		2.91499	0.699659	0	-0.196365
18.56	0.963		2.92519	0.708884	0	-0.197106		2.92519	0.708884	0	-0.197106		3.14794	0.962657	0.00950501		2.91867	0.706836	0	-0.199154		2.91867	0.706836	0	-0.199154		2.92519	0.708884	0	-0.197106
18.58	0.974		2.93491	0.718317	0	-0.198007		2.93491	0.718317	0	-0.198007		3.15294	0.971062	0.0113427		2.92674	0.714641	0	-0.201683		2.92674	0.714641	0	-0.201683		2.93491	0.718317	0	-0.198007
18.6	0.985		2.94467	0.727938	0	-0.198841		2.94467	0.727938	0	-0.198841		3.15989	0.979553	0.0139378		2.93484	0.722591	0	-0.204188		2.93484	0.722591	0	-0.204188		2.94467	0.727938	0	-0.198841
18.62	0.995		2.95386	0.737567	0	-0.199766		2.95386	0.737567	0	-0.199766		3.16434	0.987295	0.015447		2.94247	0.730537	0	-0.206796		2.94247	0.730537	0	-0.206796		2.95386	0.737567	0	-0.199766
18.64	1.004		2.96242	0.74705	0	-0.200736		2.96242	0.74705	0	-0.200736		3.16826	0.994314	0.0167054		2.94958	0.738351	0	-0.209435		2.94958	0.738351	0	-0.209435		2.96242	0.74705	0	-0.200736
18.66	1.013		2.9709	0.756421	0	-0.201554		2.9709	0.756421	0	-0.201554		3.17401	1.00141	0.0186864		2.95662	0.746064	0	-0.211912		2.95662	0.746064	0	-0.211912		2.9709	0.756421	0	-0.201554
18.68	1.021		2.97872	0.765542	0	-0.202408		2.97872	0.765542	0	-0.202408		3.17726	1.00773	0.01959		2.96311	0.753561	0	-0.214389		2.96311	0.753561	0	-0.214389		2.97872	0.765542	0	-0.202408
18.7	1.028		2.98583	0.774294	0	-0.203272		2.98583	0.774294	0	-0.203272		3.18	1.01332	0.0202657		2.96873	0.760665	0	-0.216901		2.96873	0.760665	0	-0.216901		2.98583	0.774294	0	-0.203272
18.72	1.034		2.99221	0.782574	0	-0.204134		2.99221	0.782574	0	-0.204134		3.18213	1.01817	0.0206776		2.97322	0.767172	0	-0.219537		2.97322	0.767172	0	-0.219537		2.99221	0.782574	0	-0.204134
18.74	1.039		2.99781	0.790296	0	-0.204985		2.99781	0.790296	0	-0.204985		3.18367	1.02226	0.0208337		2.97717	0.773089	0	-0.222192		2.97717	0.773089	0	-0.222192		2.99781	0.790296	0	-0.204985
18.76	1.043		3.00262	0.797383	0	-0.205823		3.00262	0.797383	0	-0.205823		3.18461	1.0256	0.0207393		2.98056	0.778416	0	-0.22479		2.98056	0.778416	0	-0.22479		3.00262	0.797383	0	-0.205823
18.78	1.046		3.00661	0.803772	0	-0.206647		3.00661	0.803772	0	-0.206647		3.18495	1.02818	0.0203995		2.98337	0.783147	0	-0.227272		2.98337	0.783147	0	-0.227272		3.00661	0.803772	0	-0.206647
18.8	1.047		3.00918	0.809236	0	-0.207633		3.00918	0.809236	0	-0.207633		3.18226	1.02918	0.0188189		2.98518	0.787155	0	-0.229714		2.98518	0.787155	0	-0.229714		3.00918	0.809236	0	-0.207633
18.82	1.048		3.01145	0.81393	0	-0.208401		3.01145	0.81393	0	-0.208401		3.18332	1.03028	0.018817		2.98678	0.790569	0	-0.231761		2.98678	0.790569	0	-0.231761		3.01145	0.81393	0	-0.208401
18.84	1.047		3.01227	0.817637	0	-0.209347		3.01227	0.817637	0	-0.209347		3.1793	1.02973	0.0167242		2.98736	0.793256	0	-0.233728		2.98736	0.793256	0	-0.233728		3.01227	0.817637	0	-0.209347
18.86	1.045		3.01219	0.820351	0	-0.210261		3.01219	0.820351	0	-0.210261		3.1767	1.02846	0.0152658		2.98731	0.795224	0	-0.235389		2.98731	0.795224	0	-0.235389		3.01219	0.820351	0	-0.210261
18.88	1.042		3.0112	0.822066	0	-0.211154		3.0112	0.822066	0	-0.211154		3.17336	1.02641	0.0135353		2.98661	0.796477	0	-0.236743		2.98661	0.796477	0	-0.236743		3.0112	0.822066	0	-0.211154
18.9	1.038		3.0093	0.822781	0	-0.21203		3.0093	0.822781	0	-0.21203		3.1694	1.02358	0.0115877		2.98527	0.797022	0	-0.23779		2.98527	0.797022	0	-0.23779		3.0093	0.822781	0	-0.21203
18.92	1.033		3.0065	0.822495	0	-0.212894		3.0065	0.822495	0	-0.212894		3.16481	1.01996	0.00942232		2.98329	0.796862	0	-0.238528		2.98329	0.796862	0	-0.238528		3.0065	0.822495	0	-0.212894
18.94	1.027		3.00279	0.821211	0	-0.213745		3.00279	0.821211	0	-0.213745		3.15957	1.01555	0.00704134		2.98068	0.796003	0	-0.238954		2.98068	0.796003	0	-0.238954		3.00279	0.821211	0	-0.213745
18.96	1.02		2.99817	0.818932	0	-0.214582		2.99817	0.818932	0	-0.214582		3.15368	1.01036	0.00444627		2.97742	0.794448	0	-0.239066		2.97742	0.794448	0	-0.239066		2.99817	0.818932	0	-0.214582
18.98	1.012		2.99265	0.815666	0	-0.215398		2.99265	0.815666	0	-0.215398		3.14713	1.00438	0.0016383		2.97353	0.792203	0	-0.238861		2.97353	0.792203	0	-0.238861		2.99265	0.815666	0	-0.215398
19	1.003		2.98623	0.811421	0	-0.216188		2.98623	0.811421	0	-0.216188		3.13991	0.997614	-0.00138177		2.96901	0.789275	0	-0.238334		2.96901	0.789275	0	-0.238334		2.98623	0.811421	0	-0.216188
19.02	0.994		2.9795	0.806377	0	-0.216771		2.9795	0.806377	0	-0.216771		3.13444	0.99084	-0.00361355		2.96376	0.785645	0	-0.237503		2.96376	0.785645	0	-0.237503		2.9795	0.806377	0	-0.216771
19.04	0.984		2.97192	0.800516	0	-0.217348		2.97192	0.800516	0	-0.217348		3.12643	0.983256	-0.00684011		2.95747	0.781216	0	-0.236648		2.95747	0.781216	0	-0.236648		2.97192	0.800516	0	-0.217348
19.06	0.974		2.96408	0.793995	0	-0.217731		2.96408	0.793995	0	-0.217731		3.12021	0.97566	-0.00925557		2.95096	0.776148	0	-0.235578		2.95096	0.776148	0	-0.235578		2.96408	0.793995	0	-0.217731
19.08	0.963		2.95543	0.786777	0	-0.21811		2.95543	0.786777	0	-0.21811		3.11145	0.967262	-0.0126596		2.94378	0.770433	0	-0.234454		2.94378	0.770433	0	-0.234454		2.95543	0.786777	0	-0.21811
19.1	0.953		2.94715	0.779165	0	-0.218129		2.94715	0.779165	0	-0.218129		3.10688	0.95961	-0.0142617		2.9369	0.764338	0	-0.232957		2.9369	0.764338	0	-0.232957		2.94715	0.779165	0	-0.218129
19.12	0.942		2.93814	0.771081	0	-0.218184		2.93814	0.771081	0	-0.218184		3.09799	0.951157	-0.0176104		2.92942	0.75781	0	-0.231455		2.92942	0.75781	0	-0.231455		2.93814	0.771081	0	-0.218184
19.14	0.931		2.92896	0.762625	0	-0.218072		2.92896	0.762625	0	-0.218072		3.09085	0.942681	-0.0201574		2.9218	0.75094	0	-0.229757		2.9218	0.75094	0	-0.229757		2.92896	0.762625	0	-0.218072
19.16	0.92		2.91965	0.753881	0	-0.217808		2.91965	0.753881	0	-0.217808		3.08363	0.934174	-0.0226808		2.91406	0.743804	0	-0.227884		2.91406	0.743804	0	-0.227884		2.91965	0.753881	0	-0.217808
19.18	0.91		2.91082	0.745074	0	-0.217245		2.91082	0.745074	0	-0.217245		3.07878	0.926386	-0.0241741		2.90674	0.736593	0	-0.225726		2.90674	0.736593	0	-0.225726		2.91082	0.745074	0	-0.217245
19.2	0.9		2.90196	0.736233	0	-0.216603		2.90196	0.736233	0	-0.216603		3.07209	0.918574	-0.026386		2.89938	0.729332	0	-0.223503		2.89938	0.729332	0	-0.223503		2.90196	0.736233	0	-0.216603
19.22	0.891		2.89366	0.727534	0	-0.215724		2.89366	0.727534	0	-0.215724		3.06777	0.911478	-0.0275744		2.89249	0.722172	0	-0.221086		2.89249	0.722172	0	-0.221086		2.89366	0.727534	0	-0.215724
19.24	0.882		2.8854	0.718967	0	-0.214819		2.8854	0.718967	0	-0.214819		3.06164	0.904366	-0.0294778		2.88563	0.715105	0	-0.218681		2.88563	0.715105	0	-0.218681		2.8854	0.718967	0	-0.214819
19.26	0.874		2.87776	0.710673	0	-0.213725		2.87776	0.710673	0	-0.213725		3.05787	0.897967	-0.0303664		2.87929	0.708251	0	-0.216147		2.87929	0.708251	0	-0.216147		2.87776	0.710673	0	-0.213725
19.28	0.867		2.87079	0.702769	0	-0.212494		2.87079	0.702769	0	-0.212494		3.05475	0.892294	-0.0309673		2.8735	0.701708	0	-0.213555		2.8735	0.701708	0	-0.213555		2.87079	0.702769	0	-0.212494
19.3	0.862		2.86514	0.695494	0	-0.21102		2.86514	0.695494	0	-0.21102		3.05469	0.888083	-0.0302941		2.86881	0.695679	0	-0.210835		2.86881	0.695679	0	-0.210835		2.86514	0.695494	0	-0.21102
19.32	0.857		2.85969	0.688747	0	-0.209698		2.85969	0.688747	0	-0.209698		3.05112	0.883892	-0.0310825		2.86428	0.690078	0	-0.208367		2.86428	0.690078	0	-0.208367		2.85969	0.688747	0	-0.209698
19.34	0.854		2.8556	0.682736	0	-0.208196		2.8556	0.682736	0	-0.208196		3.05231	0.881152	-0.029892		2.86089	0.685085	0	-0.205848		2.86089	0.685085	0	-0.205848		2.8556	0.682736	0	-0.208196
19.36	0.852		2.85236	0.677485	0	-0.206753		2.85236	0.677485	0	-0.206753		3.05247	0.879174	-0.029152		2.8582	0.680718	0	-0.20352		2.8582	0.680718	0	-0.20352		2.85236	0.677485	0	-0.206753
19.38	0.851		2.84998	0.67301	0	-0.205384		2.84998	0.67301	0	-0.205384		3.05325	0.877945	-0.0281739		2.85622	0.676995	0	-0.201399		2.85622	0.676995	0	-0.201399		2.84998	0.67301	0	-0.205384
19.4	0.852		2.84906	0.669473	0	-0.203955		2.84906	0.669473	0	-0.203955		3.05711	0.878204	-0.0259453		2.85546	0.67405	0	-0.199378		2.85546	0.67405	0	-0.199378		2.84906	0.669473	0	-0.203955
19.42	0.854		2.84906	0.666859	0	-0.202685		2.84906	0.666859	0	-0.202685		3.05992	0.879244	-0.0242043		2.85546	0.671874	0	-0.19767		2.85546	0.671874	0	-0.19767		2.84906	0.666859	0	-0.202685
19.44	0.858		2.85058	0.665305	0	-0.201422		2.85058	0.665305	0	-0.201422		3.06578	0.881794	-0.0212443		2.85673	0.670581	0	-0.196145		2.85673	0.670581	0	-0.196145		2.85058	0.665305	0	-0.201422
19.46	0.863		2.85308	0.664776	0	-0.200369		2.85308	0.664776	0	-0.200369		3.07057	0.885139	-0.0187937		2.8588	0.670143	0	-0.195001		2.8588	0.670143	0	-0.195001		2.85308	0.664776	0	-0.200369
19.48	0.87		2.85714	0.665396	0	-0.19936		2.85714	0.665396	0	-0.19936		3.07841	0.890019	-0.0151386		2.86217	0.670664	0	-0.194092		2.86217	0.670664	0	-0.194092		2.85714	0.665396	0	-0.19936
19.5	0.878		2.8622	0.667123	0	-0.198583		2.8622	0.667123	0	-0.198583		3.08516	0.895709	-0.0120188		2.86637	0.672107	0	-0.193599		2.86637	0.672107	0	-0.193599		2.8622	0.667123	0	-0.198583
19.52	0.888		2.86884	0.670075	0	-0.19786		2.86884	0.670075	0	-0.19786		3.09497	0.902965	-0.00770903		2.87188	0.67457	0	-0.193365		2.87188	0.67457	0	-0.193365		2.86884	0.670075	0	-0.19786
19.54	0.9		2.87711	0.674358	0	-0.197214		2.87711	0.674358	0	-0.197214		3.10607	0.911811	-0.00296516		2.87875	0.678139	0	-0.193433		2.87875	0.678139	0	-0.193433		2.87711	0.674358	0	-0.197214
19.56	0.913		2.88643	0.679916	0	-0.196809		2.88643	0.679916	0	-0.196809		3.116	0.921491	0.00118924		2.88649	0.682766	0	-0.19396		2.88649	0.682766	0	-0.19396		2.88643	0.679916	0	-0.196809
19.58	0.927		2.89679	0.686707	0	-0.196594		2.89679	0.686707	0	-0.196594		3.12656	0.932016	0.00550899		2.89509	0.688411	0	-0.19489		2.89509	0.688411	0	-0.19489		2.89679	0.686707	0	-0.196594
19.6	0.942		2.90816	0.694703	0	-0.196519		2.90816	0.694703	0	-0.196519		3.13774	0.943394	0.00998388		2.90453	0.695049	0	-0.196173		2.90453	0.695049	0	-0.196173		2.90816	0.694703	0	-0.196519
19.62	0.959		2.92111	0.704047	0	-0.19638		2.92111	0.704047	0	-0.19638		3.15194	0.956426	0.0156062		2.91528	0.702793	0	-0.197634		2.91528	0.702793	0	-0.197634		2.92111	0.704047	0	-0.19638
19.64	0.976		2.93449	0.714546	0	-0.196498		2.93449	0.714546	0	-0.196498		3.16245	0.969508	0.0195739		2.92639	0.71148	0	-0.199564		2.92639	0.71148	0	-0.199564		2.93449	0.714546	0	-0.196498
19.66	0.995		2.94942	0.726371	0	-0.196447		2.94942	0.726371	0	-0.196447		3.1779	0.984309	0.0254918		2.93878	0.721246	0	-0.201573		2.93878	0.721246	0	-0.201573		2.94942	0.726371	0	-0.196447
19.68	1.014		2.96475	0.739345	0	-0.196558		2.96475	0.739345	0	-0.196558		3.18952	0.999143	0.0296913		2.95151	0.73194	0	-0.203963		2.95151	0.73194	0	-0.203963		2.96475	0.739345	0	-0.196558
19.7	1.034		2.981	0.753491	0	-0.196569		2.981	0.753491	0	-0.196569		3.20371	1.01492	0.0348573		2.965	0.743576	0	-0.206484		2.965	0.743576	0	-0.206484		2.981	0.753491	0	-0.196569
19.72	1.054		2.99758	0.768665	0	-0.196611		2.99758	0.768665	0	-0.196611		3.2159	1.03075	0.0390847		2.97701	0.755535	0	-0.209741		2.97701	0.755535	0	-0.209741		2.99758	0.768665	0	-0.196611
19.74	1.074		3.01442	0.784747	0	-0.196611		3.01442	0.784747	0	-0.196611		3.22819	1.04669	0.0432523		2.98888	0.767733	0	-0.213625		2.98888	0.767733	0	-0.213625		3.01442	0.784747	0	-0.196611
19.76	1.095		3.03208	0.801816	0	-0.196335		3.03208	0.801816	0	-0.196335		3.24286	1.0636	0.0483059		3.00132	0.78031	0	-0.217841		3.00132	0.78031	0	-0.217841		3.03208	0.801816	0	-0.196335
19.78	1.115		3.04937	0.819587	0	-0.19612		3.04937	0.819587	0	-0.19612		3.25305	1.07968	0.0513998		3.01351	0.793134	0	-0.222573		3.01351	0.793134	0	-0.222573		3.04937	0.819587	0	-0.19612
19.8	1.135		3.0668	0.837995	0	-0.19571		3.0668	0.837995	0	-0.19571		3.26541	1.09596	0.0553156		3.0258	0.806206	0	-0.2275		3.0258	0.806206	0	-0.2275		3.0668	0.837995	0	-0.19571
19.82	1.154		3.08374	0.856805	0	-0.195263		3.08374	0.856805	0	-0.195263		3.27508	1.11146	0.0580382		3.03774	0.819399	0	-0.232668		3.03774	0.819399	0	-0.232668		3.08374	0.856805	0	-0.195263
19.84	1.173		3.10072	0.875996	0	-0.194549		3.10072	0.875996	0	-0.194549		3.28681	1.12714	0.0615428		3.04971	0.832728	0	-0.237817		3.04971	0.832728	0	-0.237817		3.10072	0.875996	0	-0.194549
19.86	1.191		3.11713	0.895365	0	-0.193752		3.11713	0.895365	0	-0.193752		3.29585	1.14202	0.0638576		3.06127	0.846072	0	-0.243045		3.06127	0.846072	0	-0.243045		3.11713	0.895365	0	-0.193752
19.88	1.207		3.13232	0.91454	0	-0.193044		3.13232	0.91454	0	-0.193044		3.30212	1.15531	0.0649808		3.07198	0.859197	0	-0.248388		3.07198	0.859197	0	-0.248388		3.13232	0.91454	0	-0.193044
19.9	1.223		3.14737	0.933589	0	-0.192017		3.14737	0.933589	0	-0.192017		3.31231	1.16887	0.0676946		3.08259	0.872162	0	-0.253444		3.08259	0.872162	0	-0.253444		3.14737	0.933589	0	-0.192017
19.92	1.237		3.16111	0.952173	0	-0.191088		3.16111	0.952173	0	-0.191088		3.31712	1.18068	0.0681255		3.09228	0.88475	0	-0.25851		3.09228	0.88475	0	-0.25851		3.16111	0.952173	0	-0.191088
19.94	1.249		3.17346	0.969997	0	-0.190256		3.17346	0.969997	0	-0.190256		3.32138	1.19098	0.0683225		3.10098	0.896776	0	-0.263476		3.10098	0.896776	0	-0.263476		3.17346	0.969997	0	-0.190256
19.96	1.26		3.18494	0.987007	0	-0.189333		3.18494	0.987007	0	-0.189333		3.32687	1.20064	0.0690202		3.10907	0.908211	0	-0.268129		3.10907	0.908211	0	-0.268129		3.18494	0.987007	0	-0.189333
19.98	1.268		3.19435	1.00275	0	-0.188757		3.19435	1.00275	0	-0.188757		3.32668	1.2077	0.0673641		3.1157	0.918762	0	-0.272742		3.1157	0.918762	0	-0.272742		3.19435	1.00275	0	-0.188757
20	1.275		3.20276	1.01724	0	-0.188136		3.20276	1.01724	0	-0.188136		3.33027	1.21426	0.0672995		3.12163	0.928448	0	-0.276923		3.12163	0.928448	0	-0.276923		3.20276	1.01724	0	-0.188136
20.02	1.279		3.209	1.03007	0	-0.18792		3.209	1.03007	0	-0.18792		3.3278	1.21818	0.0647399		3.12603	0.937013	0	-0.280979		3.12603	0.937013	0	-0.280979		3.209	1.03007	0	-0.18792
20.04	1.281		3.21358	1.04113	0	-0.187926		3.21358	1.04113	0	-0.187926		3.32674	1.22068	0.062818		3.1289	0.944261	0	-0.284791		3.1289	0.944261	0	-0.284791		3.21358	1.04113	0	-0.187926
20.06	1.281		3.21646	1.05028	0	-0.188187		3.21646	1.05028	0	-0.188187		3.32416	1.22157	0.0603184		3.13054	0.950142	0	-0.288326		3.13054	0.950142	0	-0.288326		3.21646	1.05028	0	-0.188187
20.08	1.279		3.21762	1.05745	0	-0.188731		3.21762	1.05745	0	-0.188731		3.32052	1.22087	0.0574313		3.1312	0.954701	0	-0.291477		3.1312	0.954701	0	-0.291477		3.21762	1.05745	0	-0.188731
20.1	1.274		3.21646	1.06234	0	-0.189787		3.21646	1.06234	0	-0.189787		3.31329	1.21767	0.0531345		3.13054	0.957855	0	-0.294273		3.13054	0.957855	0	-0.294273		3.21646	1.06234	0	-0.189787
20.12	1.266		3.2129	1.06473	0	-0.191361		3.2129	1.06473	0	-0.191361		3.3046	1.2121	0.0483349		3.12851	0.959531	0	-0.296561		3.12851	0.959531	0	-0.296561		3.2129	1.06473	0	-0.191361
20.14	1.256		3.20749	1.06464	0	-0.193247		3.20749	1.06464	0	-0.193247		3.29654	1.20503	0.0439024		3.12497	0.959631	0	-0.298258		3.12497	0.959631	0	-0.298258		3.20749	1.06464	0	-0.193247
20.16	1.244		3.20023	1.0621	0	-0.195449		3.20023	1.0621	0	-0.195449		3.28703	1.19634	0.0389702		3.11985	0.958066	0	-0.29948		3.11985	0.958066	0	-0.29948		3.20023	1.0621	0	-0.195449
20.18	1.23		3.19113	1.05713	0	-0.197958		3.19113	1.05713	0	-0.197958		3.27632	1.18605	0.0336586		3.11344	0.954867	0	-0.300223		3.11344	0.954867	0	-0.300223		3.19113	1.05713	0	-0.197958
20.2	1.213		3.17961	1.04959	0	-0.200955		3.17961	1.04959	0	-0.200955		3.26193	1.17329	0.0269503		3.10531	0.949932	0	-0.300611		3.10531	0.949932	0	-0.300611		3.17961	1.04959	0	-0.200955
20.22	1.194		3.1662	1.03954	0	-0.204192		3.1662	1.03954	0	-0.204192		3.24831	1.15903	0.0207109		3.09586	0.943314	0	-0.300423		3.09586	0.943314	0	-0.300423		3.1662	1.03954	0	-0.204192
20.24	1.173		3.15092	1.02709	0	-0.207628		3.15092	1.02709	0	-0.207628		3.23312	1.14317	0.0139705		3.08509	0.935069	0	-0.299652		3.08509	0.935069	0	-0.299652		3.15092	1.02709	0	-0.207628
20.26	1.15		3.13378	1.01232	0	-0.211209		3.13378	1.01232	0	-0.211209		3.21661	1.12572	0.00683373		3.07301	0.92525	0	-0.298283		3.07301	0.92525	0	-0.298283		3.13378	1.01232	0	-0.211209
20.28	1.125		3.1148	0.99533	0	-0.214874		3.1148	0.99533	0	-0.214874		3.19869	1.10669	-0.00071871		3.05963	0.91391	0	-0.296294		3.05963	0.91391	0	-0.296294		3.1148	0.99533	0	-0.214874
20.3	1.099		3.09458	0.976398	0	-0.218361		3.09458	0.976398	0	-0.218361		3.18175	1.08692	-0.00769497		3.04538	0.901231	0	-0.293528		3.04538	0.901231	0	-0.293528		3.09458	0.976398	0	-0.218361
20.32	1.072		3.07317	0.955778	0	-0.221622		3.07317	0.955778	0	-0.221622		3.16382	1.06634	-0.0149197		3.03029	0.887369	0	-0.290031		3.03029	0.887369	0	-0.290031		3.07317	0.955778	0	-0.221622
20.34	1.043		3.05004	0.933512	0	-0.224783		3.05004	0.933512	0	-0.224783		3.1426	1.04417	-0.0233372		3.01398	0.872339	0	-0.285956		3.01398	0.872339	0	-0.285956		3.05004	0.933512	0	-0.224783
20.36	1.013		3.02576	0.909832	0	-0.227563		3.02576	0.909832	0	-0.227563		3.12233	1.02125	-0.03117		2.99687	0.856282	0	-0.281114		2.99687	0.856282	0	-0.281114		3.02576	0.909832	0	-0.227563
20.38	0.983		3.00098	0.885116	0	-0.22973		3.00098	0.885116	0	-0.22973		3.10345	0.998329	-0.0382546		2.9794	0.839443	0	-0.275404		2.9794	0.839443	0	-0.275404		3.00098	0.885116	0	-0.22973
20.4	0.952		2.97519	0.859512	0	-0.231435		2.97519	0.859512	0	-0.231435		3.08177	0.974625	-0.0463292		2.96018	0.821618	0	-0.269328		2.96018	0.821618	0	-0.269328		2.97519	0.859512	0	-0.231435
20.42	0.921		2.94901	0.833317	0	-0.232443		2.94901	0.833317	0	-0.232443		3.06153	0.950906	-0.0536246		2.93844	0.802479	0	-0.263281		2.93844	0.802479	0	-0.263281		2.94901	0.833317	0	-0.232443
20.44	0.89		2.9225	0.806779	0	-0.232741		2.9225	0.806779	0	-0.232741		3.04093	0.927174	-0.0609059		2.91643	0.782419	0	-0.2571		2.91643	0.782419	0	-0.2571		2.9225	0.806779	0	-0.232741
20.46	0.859		2.89573	0.780102	0	-0.232314		2.89573	0.780102	0	-0.232314		3.01995	0.903434	-0.0681737		2.89421	0.76175	0	-0.250666		2.89421	0.76175	0	-0.250666		2.89573	0.780102	0	-0.232314
20.48	0.829		2.86934	0.753608	0	-0.230999		2.86934	0.753608	0	-0.230999		3.00102	0.880392	-0.0744341		2.8723	0.74084	0	-0.243766		2.8723	0.74084	0	-0.243766		2.86934	0.753608	0	-0.230999
20.5	0.799		2.84283	0.7274	0	-0.229		2.84283	0.7274	0	-0.229		2.98005	0.857382	-0.081392		2.85029	0.719853	0	-0.236547		2.85029	0.719853	0	-0.236547		2.84283	0.7274	0	-0.229
20.52	0.771		2.81741	0.70185	0	-0.226018		2.81741	0.70185	0	-0.226018		2.96347	0.83573	-0.0863821		2.82918	0.699156	0	-0.228712		2.82918	0.699156	0	-0.228712		2.81741	0.70185	0	-0.226018
20.54	0.743		2.79202	0.676962	0	-0.22247		2.79202	0.676962	0	-0.22247		2.94331	0.814177	-0.0927301		2.8081	0.678796	0	-0.220637		2.8081	0.678796	0	-0.220637		2.79202	0.676962	0	-0.22247
20.56	0.717		2.76785	0.653008	0	-0.218068		2.76785	0.653008	0	-0.218068		2.92742	0.793945	-0.0971765		2.78803	0.659035	0	-0.212041		2.78803	0.659035	0	-0.212041		2.76785	0.653008	0	-0.218068
20.58	0.693		2.745	0.63019	0	-0.212957		2.745	0.63019	0	-0.212957		2.91293	0.775128	-0.100945		2.75944	0.637897	0	-0.20525		2.75944	0.637897	0	-0.20525		2.745	0.63019	0	-0.212957
20.6	0.67		2.72296	0.608522	0	-0.207408		2.72296	0.608522	0	-0.207408		2.89722	0.757092	-0.105128		2.72212	0.614068	0	-0.201862		2.72212	0.614068	0	-0.201862		2.72296	0.608522	0	-0.207408
20.62	0.649		2.70235	0.58813	0	-0.201348		2.70235	0.58813	0	-0.201348		2.88424	0.7404	-0.108092		2.68722	0.589113	0	-0.200364		2.68722	0.589113	0	-0.200364		2.70235	0.58813	0	-0.201348
20.64	0.631		2.68383	0.56922	0	-0.194793		2.68383	0.56922	0	-0.194793		2.87511	0.725725	-0.1094		2.65585	0.564343	0	-0.19967		2.65585	0.564343	0	-0.19967		2.68383	0.56922	0	-0.194793
20.66	0.614		2.66633	0.551697	0	-0.188205		2.66633	0.551697	0	-0.188205		2.86344	0.711921	-0.111725		2.6262	0.540292	0	-0.19961		2.6262	0.540292	0	-0.19961		2.66633	0.551697	0	-0.188205
20.68	0.6		2.651	0.535708	0	-0.181372		2.651	0.535708	0	-0.181372		2.8568	0.700054	-0.111921		2.60025	0.517677	0	-0.199403		2.60025	0.517677	0	-0.199403		2.651	0.535708	0	-0.181372
20.7	0.588		2.63736	0.521237	0	-0.17462		2.63736	0.521237	0	-0.17462		2.85031	0.689664	-0.112054		2.57714	0.496803	0	-0.199054		2.57714	0.496803	0	-0.199054		2.63736	0.521237	0	-0.17462
20.72	0.579		2.62601	0.508372	0	-0.167934		2.62601	0.508372	0	-0.167934		2.8475	0.681289	-0.110664		2.55793	0.478023	0	-0.198282		2.55793	0.478023	0	-0.198282		2.62601	0.508372	0	-0.167934
20.74	0.572		2.61644	0.49706	0	-0.161607		2.61644	0.49706	0	-0.161607		2.84473	0.674414	-0.109289		2.54172	0.461392	0	-0.197275		2.54172	0.461392	0	-0.197275		2.61644	0.49706	0	-0.161607
20.76	0.567		2.60866	0.48725	0	-0.155707		2.60866	0.48725	0	-0.155707		2.84325	0.668967	-0.107414		2.52854	0.446911	0	-0.196046		2.52854	0.446911	0	-0.196046		2.60866	0.48725	0	-0.155707
20.78	0.565		2.60326	0.479003	0	-0.150186		2.60326	0.479003	0	-0.150186		2.84569	0.665542	-0.103967		2.51939	0.434716	0	-0.194472		2.51939	0.434716	0	-0.194472		2.60326	0.479003	0	-0.150186
20.8	0.565		2.5997	0.472254	0	-0.145299		2.5997	0.472254	0	-0.145299		2.84826	0.663646	-0.100542		2.51336	0.424733	0	-0.19282		2.51336	0.424733	0	-0.19282		2.5997	0.472254	0	-0.145299
20.82	0.568		2.59858	0.46706	0	-0.140966		2.59858	0.46706	0	-0.140966		2.85459	0.663819	-0.0956464		2.51146	0.417049	0	-0.190978		2.51146	0.417049	0	-0.190978		2.59858	0.46706	0	-0.140966
20.84	0.573		2.59934	0.46336	0	-0.137411		2.59934	0.46336	0	-0.137411		2.86102	0.665556	-0.0908189		2.51275	0.411577	0	-0.189194		2.51275	0.411577	0	-0.189194		2.59934	0.46336	0	-0.137411
20.86	0.58		2.60197	0.461107	0	-0.13463		2.60197	0.461107	0	-0.13463		2.86877	0.668794	-0.0855558		2.51721	0.408249	0	-0.187488		2.51721	0.408249	0	-0.187488		2.60197	0.461107	0	-0.13463
20.88	0.589		2.60647	0.460268	0	-0.132617		2.60647	0.460268	0	-0.132617		2.87803	0.673541	-0.0797943		2.52482	0.407024	0	-0.185861		2.52482	0.407024	0	-0.185861		2.60647	0.460268	0	-0.132617
20.9	0.599		2.61221	0.460712	0	-0.131468		2.61221	0.460712	0	-0.131468		2.88636	0.679188	-0.0745412		2.53455	0.40772	0	-0.18446		2.53455	0.40772	0	-0.18446		2.61221	0.460712	0	-0.131468
20.92	0.612		2.62034	0.462561	0	-0.130856		2.62034	0.462561	0	-0.130856		2.90008	0.686924	-0.0671882		2.54832	0.410542	0	-0.182875		2.54832	0.410542	0	-0.182875		2.62034	0.462561	0	-0.130856
20.94	0.625		2.62912	0.465589	0	-0.131196		2.62912	0.465589	0	-0.131196		2.90914	0.695017	-0.0619235		2.56319	0.415175	0	-0.18161		2.56319	0.415175	0	-0.18161		2.62912	0.465589	0	-0.131196
20.96	0.64		2.63963	0.469842	0	-0.132058		2.63963	0.469842	0	-0.132058		2.92247	0.704538	-0.0550171		2.58099	0.421725	0	-0.180174		2.58099	0.421725	0	-0.180174		2.63963	0.469842	0	-0.132058
20.98	0.656		2.65128	0.475254	0	-0.133552		2.65128	0.475254	0	-0.133552		2.93514	0.714982	-0.0485378		2.60072	0.430129	0	-0.178677		2.60072	0.430129	0	-0.178677		2.65128	0.475254	0	-0.133552
21	0.673		2.66403	0.481778	0	-0.135583		2.66403	0.481778	0	-0.135583		2.94836	0.726299	-0.0419816		2.62232	0.440355	0	-0.177005		2.62232	0.440355	0	-0.177005		2.66403	0.481778	0	-0.135583
21.02	0.691		2.67785	0.489382	0	-0.138065		2.67785	0.489382	0	-0.138065		2.96224	0.738492	-0.0352985		2.64572	0.452402	0	-0.175044		2.64572	0.452402	0	-0.175044		2.67785	0.489382	0	-0.138065
21.04	0.709		2.6921	0.497924	0	-0.141043		2.6921	0.497924	0	-0.141043		2.97437	0.750889	-0.0294923		2.66986	0.466087	0	-0.17288		2.66986	0.466087	0	-0.17288		2.6921	0.497924	0	-0.141043
21.06	0.727		2.70672	0.50729	0	-0.144372		2.70672	0.50729	0	-0.144372		2.98632	0.763426	-0.0238892		2.69461	0.481262	0	-0.1704		2.69461	0.481262	0	-0.1704		2.70672	0.50729	0	-0.144372
21.08	0.745		2.72163	0.517382	0	-0.147936		2.72163	0.517382	0	-0.147936		2.99824	0.776094	-0.0184256		2.71986	0.497804	0	-0.167515		2.71986	0.497804	0	-0.167515		2.72163	0.517382	0	-0.147936
21.1	0.763		2.73677	0.528123	0	-0.151639		2.73677	0.528123	0	-0.151639		3.01015	0.788891	-0.0130939		2.74551	0.515613	0	-0.164149		2.74551	0.515613	0	-0.164149		2.73677	0.528123	0	-0.151639
21.12	0.78		2.75152	0.539314	0	-0.155537		2.75152	0.539314	0	-0.155537		3.0196	0.801104	-0.0088914		2.77049	0.534378	0	-0.160473		2.77049	0.534378	0	-0.160473		2.75152	0.539314	0	-0.155537
21.14	0.797		2.76638	0.550918	0	-0.159368		2.76638	0.550918	0	-0.159368		3.03071	0.813396	-0.00410398		2.78682	0.551994	0	-0.158292		2.78682	0.551994	0	-0.158292		2.76638	0.550918	0	-0.159368
21.16	0.813		2.78072	0.562768	0	-0.163236		2.78072	0.562768	0	-0.163236		3.03947	0.825076	-0.000395991		2.79873	0.56779	0	-0.158214		2.79873	0.56779	0	-0.158214		2.78072	0.562768	0	-0.163236
21.18	0.829		2.79509	0.574858	0	-0.166916		2.79509	0.574858	0	-0.166916		3.04991	0.836832	0.00392404		2.81065	0.582283	0	-0.159491		2.81065	0.582283	0	-0.159491		2.79509	0.574858	0	-0.166916
21.2	0.843		2.80827	0.586898	0	-0.170687		2.80827	0.586898	0	-0.170687		3.05555	0.847218	0.00616809		2.82159	0.595613	0	-0.161972		2.82159	0.595613	0	-0.161972		2.80827	0.586898	0	-0.170687
21.22	0.856		2.82075	0.598779	0	-0.174289		2.82075	0.598779	0	-0.174289		3.06221	0.856911	0.00878176		2.83196	0.607975	0	-0.165093		2.83196	0.607975	0	-0.165093		2.82075	0.598779	0	-0.174289
21.24	0.867		2.83191	0.610259	0	-0.177842		2.83191	0.610259	0	-0.177842		3.06585	0.865179	0.0100887		2.84122	0.619377	0	-0.168725		2.84122	0.619377	0	-0.168725		2.83191	0.610259	0	-0.177842
21.26	0.878		2.84284	0.62142	0	-0.180983		2.84284	0.62142	0	-0.180983		3.07302	0.873479	0.012821		2.8503	0.630046	0	-0.172357		2.8503	0.630046	0	-0.172357		2.84284	0.62142	0	-0.180983
21.28	0.887		2.8524	0.632034	0	-0.184072		2.8524	0.632034	0	-0.184072		3.0754	0.880344	0.0135205		2.85823	0.639908	0	-0.176198		2.85823	0.639908	0	-0.176198		2.8524	0.632034	0	-0.184072
21.3	0.894		2.8605	0.641902	0	-0.187055		2.8605	0.641902	0	-0.187055		3.07645	0.885739	0.0136563		2.86496	0.648887	0	-0.18007		2.86496	0.648887	0	-0.18007		2.8605	0.641902	0	-0.187055
21.32	0.901		2.86828	0.651155	0	-0.189593		2.86828	0.651155	0	-0.189593		3.08108	0.891151	0.0152613		2.87142	0.657156	0	-0.183592		2.87142	0.657156	0	-0.183592		2.86828	0.651155	0	-0.189593
21.34	0.905		2.874	0.659444	0	-0.192226		2.874	0.659444	0	-0.192226		3.07848	0.894344	0.0138489		2.87617	0.664475	0	-0.187195		2.87617	0.664475	0	-0.187195		2.874	0.659444	0	-0.192226
21.36	0.909		2.87934	0.666932	0	-0.194405		2.87934	0.666932	0	-0.194405		3.08118	0.897537	0.0146557		2.8806	0.671016	0	-0.19032		2.8806	0.671016	0	-0.19032		2.87934	0.666932	0	-0.194405
21.38	0.911		2.88318	0.673447	0	-0.19653		2.88318	0.673447	0	-0.19653		3.07907	0.899244	0.0134634		2.88379	0.676667	0	-0.19331		2.88379	0.676667	0	-0.19331		2.88318	0.673447	0	-0.19653
21.4	0.912		2.88605	0.678999	0	-0.198414		2.88605	0.678999	0	-0.198414		3.07808	0.900198	0.0127561		2.88617	0.681454	0	-0.195959		2.88617	0.681454	0	-0.195959		2.88605	0.678999	0	-0.198414
21.42	0.912		2.88797	0.683595	0	-0.200088		2.88797	0.683595	0	-0.200088		3.07645	0.900399	0.0118023		2.88776	0.685401	0	-0.198281		2.88776	0.685401	0	-0.198281		2.88797	0.683595	0	-0.200088
21.44	0.911		2.88894	0.687241	0	-0.201575		2.88894	0.687241	0	-0.201575		3.07417	0.899844	0.0106011		2.88857	0.688525	0	-0.20029		2.88857	0.688525	0	-0.20029		2.88894	0.687241	0	-0.201575
21.46	0.909		2.88898	0.689943	0	-0.202894		2.88898	0.689943	0	-0.202894		3.07122	0.89853	0.00915603		2.8886	0.69084	0	-0.201997		2.8886	0.69084	0	-0.201997		2.88898	0.689943	0	-0.202894
21.48	0.906		2.88808	0.691707	0	-0.20406		2.88808	0.691707	0	-0.20406		3.06762	0.896455	0.00746995		2.88786	0.692357	0	-0.203409		2.88786	0.692357	0	-0.203409		2.88808	0.691707	0	-0.20406
21.5	0.903		2.88686	0.692693	0	-0.204928		2.88686	0.692693	0	-0.204928		3.06577	0.894355	0.00654548		2.88685	0.693215	0	-0.204407		2.88685	0.693215	0	-0.204407		2.88686	0.692693	0	-0.204928
21.52	0.9		2.88537	0.693036	0	-0.20556		2.88537	0.693036	0	-0.20556		3.06393	0.89224	0.00564524		2.88561	0.693528	0	-0.205069		2.88561	0.693528	0	-0.205069		2.88537	0.693036	0	-0.20556
21.54	0.896		2.88306	0.692694	0	-0.206157		2.88306	0.692694	0	-0.206157		3.05964	0.889375	0.00375956		2.88369	0.693264	0	-0.205587		2.88369	0.693264	0	-0.205587		2.88306	0.692694	0	-0.206157
21.56	0.892		2.88052	0.691787	0	-0.206547		2.88052	0.691787	0	-0.206547		3.05708	0.886479	0.00262529		2.88158	0.692525	0	-0.205809		2.88158	0.692525	0	-0.205809		2.88052	0.691787	0	-0.206547
21.58	0.889		2.87838	0.690567	0	-0.206619		2.87838	0.690567	0	-0.206619		3.05695	0.8843	0.00252113		2.8798	0.691522	0	-0.205665		2.8798	0.691522	0	-0.205665		2.87838	0.690567	0	-0.206619
21.6	0.886		2.87614	0.68909	0	-0.206612		2.87614	0.68909	0	-0.206612		3.05508	0.882122	0.00170031		2.87794	0.690302	0	-0.2054		2.87794	0.690302	0	-0.2054		2.87614	0.68909	0	-0.206612
21.62	0.884		2.87441	0.687556	0	-0.206387		2.87441	0.687556	0	-0.206387		3.05559	0.880665	0.00187776		2.87651	0.689032	0	-0.204912		2.87651	0.689032	0	-0.204912		2.87441	0.687556	0	-0.206387
21.64	0.882		2.87266	0.685978	0	-0.206163		2.87266	0.685978	0	-0.206163		3.05436	0.879215	0.00133479		2.87506	0.687722	0	-0.204419		2.87506	0.687722	0	-0.204419		2.87266	0.685978	0	-0.206163
21.66	0.881		2.87151	0.684515	0	-0.205788		2.87151	0.684515	0	-0.205788		3.05551	0.878489	0.00178497		2.8741	0.686507	0	-0.203795		2.8741	0.686507	0	-0.203795		2.87151	0.684515	0	-0.205788
21.68	0.882		2.87159	0.683453	0	-0.205164		2.87159	0.683453	0	-0.205164		3.05978	0.879245	0.00351065		2.87416	0.685626	0	-0.202991		2.87416	0.685626	0	-0.202991		2.87159	0.683453	0	-0.205164
21.7	0.883		2.87182	0.682725	0	-0.204692		2.87182	0.682725	0	-0.204692		3.06055	0.880036	0.00375487		2.87435	0.685021	0	-0.202396		2.87435	0.685021	0	-0.202396		2.87182	0.682725	0	-0.204692
21.72	0.886		2.87336	0.682578	0	-0.204038		2.87336	0.682578	0	-0.204038		3.0661	0.882309	0.00596419		2.87564	0.6849	0	-0.201717		2.87564	0.6849	0	-0.201717		2.87336	0.682578	0	-0.204038
21.74	0.89		2.87571	0.683067	0	-0.203437		2.87571	0.683067	0	-0.203437		3.07061	0.885364	0.00769108		2.87759	0.685307	0	-0.201197		2.87759	0.685307	0	-0.201197		2.87571	0.683067	0	-0.203437
21.76	0.896		2.87948	0.684391	0	-0.202747		2.87948	0.684391	0	-0.202747		3.07817	0.889942	0.0106359		2.88072	0.686409	0	-0.200729		2.88072	0.686409	0	-0.200729		2.87948	0.684391	0	-0.202747
21.78	0.903		2.88415	0.686566	0	-0.202178		2.88415	0.686566	0	-0.202178		3.08462	0.895317	0.013058		2.88459	0.688217	0	-0.200528		2.88459	0.688217	0	-0.200528		2.88415	0.686566	0	-0.202178
21.8	0.912		2.8903	0.689761	0	-0.201567		2.8903	0.689761	0	-0.201567		3.09412	0.902245	0.0166829		2.8897	0.690872	0	-0.200457		2.8897	0.690872	0	-0.200457		2.8903	0.689761	0	-0.201567
21.82	0.922		2.89741	0.693968	0	-0.201107		2.89741	0.693968	0	-0.201107		3.10249	0.909985	0.019755		2.8956	0.694364	0	-0.200711		2.8956	0.694364	0	-0.200711		2.89741	0.693968	0	-0.201107
21.84	0.934		2.90606	0.699341	0	-0.200615		2.90606	0.699341	0	-0.200615		3.11391	0.919311	0.0240154		2.90278	0.69882	0	-0.201136		2.90278	0.69882	0	-0.201136		2.90606	0.699341	0	-0.200615
21.86	0.948		2.91629	0.706017	0	-0.200111		2.91629	0.706017	0	-0.200111		3.12656	0.930242	0.0286887		2.91128	0.70435	0	-0.201777		2.91128	0.70435	0	-0.201777		2.91629	0.706017	0	-0.200111
21.88	0.963		2.92756	0.713959	0	-0.199759		2.92756	0.713959	0	-0.199759		3.13801	0.942008	0.032758		2.92063	0.710921	0	-0.202797		2.92063	0.710921	0	-0.202797		2.92756	0.713959	0	-0.199759
21.9	0.979		2.93983	0.723144	0	-0.199507		2.93983	0.723144	0	-0.199507		3.15008	0.954631	0.0369915		2.93082	0.718508	0	-0.204143		2.93082	0.718508	0	-0.204143		2.93983	0.723144	0	-0.199507
21.92	0.996		2.95309	0.733559	0	-0.199307		2.95309	0.733559	0	-0.199307		3.16274	0.968117	0.0413691		2.94183	0.727099	0	-0.205767		2.94183	0.727099	0	-0.205767		2.95309	0.733559	0	-0.199307
21.94	1.015		2.96791	0.745366	0	-0.198943		2.96791	0.745366	0	-0.198943		3.1784	0.983286	0.0468831		2.95414	0.73682	0	-0.20749		2.95414	0.73682	0	-0.20749		2.96791	0.745366	0	-0.198943
21.96	1.034		2.98316	0.758379	0	-0.198744		2.98316	0.758379	0	-0.198744		3.19028	0.998484	0.0507144		2.9668	0.747514	0	-0.209609		2.9668	0.747514	0	-0.209609		2.98316	0.758379	0	-0.198744
21.98	1.054		2.99935	0.772614	0	-0.198445		2.99935	0.772614	0	-0.198445		3.20472	1.01462	0.0555158		2.97825	0.758629	0	-0.21243		2.97825	0.758629	0	-0.21243		2.99935	0.772614	0	-0.198445
22	1.075		3.01646	0.788091	0	-0.198002		3.01646	0.788091	0	-0.198002		3.2196	1.03164	0.0603826		2.99032	0.770264	0	-0.215829		2.99032	0.770264	0	-0.215829		3.01646	0.788091	0	-0.198002
22.02	1.096		3.03391	0.804663	0	-0.197547		3.03391	0.804663	0	-0.197547		3.23257	1.04872	0.0643574		3.00262	0.782388	0	-0.219821		3.00262	0.782388	0	-0.219821		3.03391	0.804663	0	-0.197547
22.04	1.117		3.05163	0.822203	0	-0.197008		3.05163	0.822203	0	-0.197008		3.24563	1.06592	0.0682766		3.01511	0.79497	0	-0.224241		3.01511	0.79497	0	-0.224241		3.05163	0.822203	0	-0.197008
22.06	1.138		3.06957	0.84061	0	-0.196327		3.06957	0.84061	0	-0.196327		3.25863	1.08322	0.0720804		3.02775	0.807976	0	-0.228961		3.02775	0.807976	0	-0.228961		3.06957	0.84061	0	-0.196327
22.08	1.158		3.0871	0.859613	0	-0.195644		3.0871	0.859613	0	-0.195644		3.26915	1.09976	0.0747765		3.04011	0.82125	0	-0.234007		3.04011	0.82125	0	-0.234007		3.0871	0.859613	0	-0.195644
22.1	1.178		3.10472	0.879165	0	-0.194716		3.10472	0.879165	0	-0.194716		3.28168	1.11649	0.0782371		3.05253	0.834783	0	-0.239098		3.05253	0.834783	0	-0.239098		3.10472	0.879165	0	-0.194716
22.12	1.197		3.12182	0.899039	0	-0.193715		3.12182	0.899039	0	-0.193715		3.29151	1.13242	0.0805088		3.06458	0.848434	0	-0.24432		3.06458	0.848434	0	-0.24432		3.12182	0.899039	0	-0.193715
22.14	1.215		3.13833	0.919036	0	-0.192615		3.13833	0.919036	0	-0.192615		3.30099	1.14765	0.0825815		3.07622	0.862085	0	-0.249566		3.07622	0.862085	0	-0.249566		3.13833	0.919036	0	-0.192615
22.16	1.231		3.1536	0.938788	0	-0.191597		3.1536	0.938788	0	-0.191597		3.30742	1.16126	0.0833513		3.08698	0.875497	0	-0.254888		3.08698	0.875497	0	-0.254888		3.1536	0.938788	0	-0.191597
22.18	1.246		3.16812	0.958171	0	-0.190452		3.16812	0.958171	0	-0.190452		3.31539	1.17427	0.084736		3.09721	0.888599	0	-0.260024		3.09721	0.888599	0	-0.260024		3.16812	0.958171	0	-0.190452
22.2	1.258		3.18067	0.976678	0	-0.189597		3.18067	0.976678	0	-0.189597		3.31764	1.18471	0.0837342		3.10606	0.901061	0	-0.265213		3.10606	0.901061	0	-0.265213		3.18067	0.976678	0	-0.189597
22.22	1.269		3.19231	0.99427	0	-0.188632		3.19231	0.99427	0	-0.188632		3.32363	1.19465	0.0842934		3.11427	0.912867	0	-0.270034		3.11427	0.912867	0	-0.270034		3.19231	0.99427	0	-0.188632
22.24	1.277		3.20185	1.01051	0	-0.188003		3.20185	1.01051	0	-0.188003		3.32359	1.20197	0.0823539		3.12099	0.923733	0	-0.274776		3.12099	0.923733	0	-0.274776		3.20185	1.01051	0	-0.188003
22.26	1.283		3.20978	1.02521	0	-0.187526		3.20978	1.02521	0	-0.187526		3.32492	1.20788	0.0810276		3.12658	0.933549	0	-0.279187		3.12658	0.933549	0	-0.279187		3.20978	1.02521	0	-0.187526
22.28	1.286		3.21546	1.03803	0	-0.187447		3.21546	1.03803	0	-0.187447		3.32234	1.21129	0.0781167		3.12997	0.941892	0	-0.283582		3.12997	0.941892	0	-0.283582		3.21546	1.03803	0	-0.187447
22.3	1.286		3.21882	1.04865	0	-0.187794		3.21882	1.04865	0	-0.187794		3.31841	1.21234	0.0747116		3.13189	0.948671	0	-0.287774		3.13189	0.948671	0	-0.287774		3.21882	1.04865	0	-0.187794
22.32	1.284		3.22037	1.05704	0	-0.188391		3.22037	1.05704	0	-0.188391		3.31514	1.2119	0.0716609		3.13277	0.953964	0	-0.291464		3.13277	0.953964	0	-0.291464		3.22037	1.05704	0	-0.188391
22.34	1.278		3.21893	1.06273	0	-0.189685		3.21893	1.06273	0	-0.189685		3.3056	1.20806	0.0660963		3.13195	0.95761	0	-0.29481		3.13195	0.95761	0	-0.29481		3.21893	1.06273	0	-0.189685
22.36	1.27		3.21558	1.06579	0	-0.191268		3.21558	1.06579	0	-0.191268		3.29918	1.20286	0.0619383		3.13004	0.959686	0	-0.29737		3.13004	0.959686	0	-0.29737		3.21558	1.06579	0	-0.191268
22.38	1.258		3.20914	1.06583	0	-0.19357		3.20914	1.06583	0	-0.19357		3.28611	1.19426	0.0551367		3.12613	0.959964	0	-0.299439		3.12613	0.959964	0	-0.299439		3.20914	1.06583	0	-0.19357
22.4	1.244		3.20072	1.06299	0	-0.19616		3.20072	1.06299	0	-0.19616		3.27608	1.18427	0.0497428		3.1202	0.958267	0	-0.300882		3.1202	0.958267	0	-0.300882		3.20072	1.06299	0	-0.19616
22.42	1.226		3.18915	1.05696	0	-0.199439		3.18915	1.05696	0	-0.199439		3.25939	1.17092	0.0417277		3.11204	0.954416	0	-0.301987		3.11204	0.954416	0	-0.301987		3.18915	1.05696	0	-0.199439
22.44	1.206		3.17554	1.04794	0	-0.202947		3.17554	1.04794	0	-0.202947		3.24558	1.15616	0.0350798		3.10245	0.948538	0	-0.302354		3.10245	0.948538	0	-0.302354		3.17554	1.04794	0	-0.202947
22.46	1.183		3.15934	1.03591	0	-0.206848		3.15934	1.03591	0	-0.206848		3.22752	1.13895	0.0268351		3.09103	0.940617	0	-0.302137		3.09103	0.940617	0	-0.302137		3.15934	1.03591	0	-0.206848
22.48	1.157		3.14052	1.02086	0	-0.211065		3.14052	1.02086	0	-0.211065		3.20771	1.11939	0.0180534		3.07776	0.930652	0	-0.30127		3.07776	0.930652	0	-0.30127		3.14052	1.02086	0	-0.211065
22.5	1.128		3.11908	1.00284	0	-0.215506		3.11908	1.00284	0	-0.215506		3.1858	1.09751	0.00860836		3.06265	0.918659	0	-0.299682		3.06265	0.918659	0	-0.299682		3.11908	1.00284	0	-0.215506
22.52	1.097		3.09559	0.982098	0	-0.219867		3.09559	0.982098	0	-0.219867		3.16417	1.07412	-0.000507588		3.04609	0.904794	0	-0.297171		3.04609	0.904794	0	-0.297171		3.09559	0.982098	0	-0.219867
22.54	1.064		3.0701	0.958884	0	-0.224055		3.0701	0.958884	0	-0.224055		3.14083	1.04919	-0.01012		3.02812	0.889201	0	-0.293737		3.02812	0.889201	0	-0.293737		3.0701	0.958884	0	-0.224055
22.56	1.03		3.04323	0.933599	0	-0.227779		3.04323	0.933599	0	-0.227779		3.11828	1.02351	-0.0191889		3.00919	0.872134	0	-0.289244		3.00919	0.872134	0	-0.289244		3.04323	0.933599	0	-0.227779
22.58	0.993		3.01389	0.906251	0	-0.231312		3.01389	0.906251	0	-0.231312		3.08976	0.995551	-0.0305112		2.9885	0.853575	0	-0.283989		2.9885	0.853575	0	-0.283989		3.01389	0.906251	0	-0.231312
22.6	0.955		2.98322	0.877228	0	-0.234131		2.98322	0.877228	0	-0.234131		3.06372	0.966875	-0.0405515		2.96685	0.833753	0	-0.277606		2.96685	0.833753	0	-0.277606		2.98322	0.877228	0	-0.234131
22.62	0.917		2.9519	0.847033	0	-0.235983		2.9519	0.847033	0	-0.235983		3.03888	0.938199	-0.0498748		2.94084	0.811933	0	-0.271083		2.94084	0.811933	0	-0.271083		2.9519	0.847033	0	-0.235983
22.64	0.877		2.91885	0.815768	0	-0.237154		2.91885	0.815768	0	-0.237154		3.00865	0.908123	-0.0611989		2.9134	0.788434	0	-0.264489		2.9134	0.788434	0	-0.264489		2.91885	0.815768	0	-0.237154
22.66	0.837		2.88525	0.783857	0	-0.237176		2.88525	0.783857	0	-0.237176		2.9812	0.878035	-0.0711231		2.88551	0.763773	0	-0.25726		2.88551	0.763773	0	-0.25726		2.88525	0.783857	0	-0.237176
22.68	0.796		2.8506	0.751503	0	-0.23617		2.8506	0.751503	0	-0.23617		2.95081	0.847324	-0.0820351		2.85674	0.73824	0	-0.249433		2.85674	0.73824	0	-0.249433		2.8506	0.751503	0	-0.23617
22.7	0.756		2.81613	0.719179	0	-0.233749		2.81613	0.719179	0	-0.233749		2.92374	0.817287	-0.0913241		2.82812	0.712315	0	-0.240614		2.82812	0.712315	0	-0.240614		2.81613	0.719179	0	-0.233749
22.72	0.717		2.78196	0.687258	0	-0.229973		2.78196	0.687258	0	-0.229973		2.89696	0.788011	-0.100287		2.79975	0.686373	0	-0.230858		2.79975	0.686373	0	-0.230858		2.78196	0.687258	0	-0.229973
22.74	0.678		2.74761	0.6559	0	-0.225035		2.74761	0.6559	0	-0.225035		2.86783	0.758892	-0.110011		2.76386	0.658924	0	-0.222012		2.76386	0.658924	0	-0.222012		2.74761	0.6559	0	-0.225035
22.76	0.64		2.7137	0.625362	0	-0.218787		2.7137	0.625362	0	-0.218787		2.84021	0.730481	-0.118892		2.70644	0.626093	0	-0.218057		2.70644	0.626093	0	-0.218057		2.7137	0.625362	0	-0.218787
22.78	0.603		2.68033	0.595839	0	-0.211305		2.68033	0.595839	0	-0.211305		2.81281	0.702844	-0.127481		2.64992	0.590325	0	-0.216819		2.64992	0.590325	0	-0.216819		2.68033	0.595839	0	-0.211305
22.8	0.569		2.64874	0.567707	0	-0.202432		2.64874	0.567707	0	-0.202432		2.79033	0.677121	-0.133844		2.59642	0.553775	0	-0.216364		2.59642	0.553775	0	-0.216364		2.64874	0.567707	0	-0.202432
22.82	0.536		2.61792	0.541007	0	-0.192671		2.61792	0.541007	0	-0.192671		2.76528	0.652361	-0.141121		2.54422	0.517613	0	-0.216066		2.54422	0.517613	0	-0.216066		2.61792	0.541007	0	-0.192671
22.84	0.505		2.58848	0.515864	0	-0.181981		2.58848	0.515864	0	-0.181981		2.74234	0.628942	-0.147361		2.49436	0.482815	0	-0.21503		2.49436	0.482815	0	-0.21503		2.58848	0.515864	0	-0.181981
22.86	0.477		2.56109	0.492453	0	-0.170436		2.56109	0.492453	0	-0.170436		2.72308	0.607441	-0.151942		2.44798	0.450175	0	-0.212714		2.44798	0.450175	0	-0.212714		2.56109	0.492453	0	-0.170436
22.88	0.451		2.53529	0.470779	0	-0.158414		2.53529	0.470779	0	-0.158414		2.70377	0.587444	-0.156441		2.40428	0.420042	0	-0.209151		2.40428	0.420042	0	-0.209151		2.53529	0.470779	0	-0.158414
22.9	0.428		2.5117	0.450917	0	-0.145975		2.5117	0.450917	0	-0.145975		2.68784	0.56935	-0.159444		2.32795	0.388475	0	-0.208417		2.32795	0.388475	0	-0.208417		2.5117	0.450917	0	-0.145975
22.92	0.408		2.49041	0.432895	0	-0.133382		2.49041	0.432895	0	-0.133382		2.6744	0.553233	-0.16135		2.24652	0.356908	0	-0.209369		2.24652	0.356908	0	-0.209369		2.49041	0.432895	0	-0.133382
22.94	0.391		2.4715	0.416705	0	-0.120881		2.4715	0.416705	0	-0.120881		2.66333	0.539097	-0.162233		2.17419	0.32763	0	-0.209956		2.17419	0.32763	0	-0.209956		2.4715	0.416705	0	-0.120881
22.96	0.377		2.45503	0.402315	0	-0.108699		2.45503	0.402315	0	-0.108699		2.65469	0.526935	-0.162097		2.11118	0.301058	0	-0.209956		2.11118	0.301058	0	-0.209956		2.45503	0.402315	0	-0.108699
22.98	0.366		2.44105	0.389677	0	-0.0970444		2.44105	0.389677	0	-0.0970444		2.64854	0.516738	-0.160935		2.05767	0.277231	0	-0.209491		2.05767	0.277231	0	-0.209491		2.44105	0.389677	0	-0.0970444
23	0.358		2.42958	0.378734	0	-0.0861047		2.42958	0.378734	0	-0.0861047		2.64496	0.508504	-0.158738		2.01383	0.256187	0	-0.208652		2.01383	0.256187	0	-0.208652		2.42958	0.378734	0	-0.0861047
23.02	0.354		2.42128	0.369505	0	-0.0759667		2.42128	0.369505	0	-0.0759667		2.64645	0.502708	-0.154504		1.98205	0.238147	0	-0.207326		1.98205	0.238147	0	-0.207326		2.42128	0.369505	0	-0.0759667
23.04	0.353		2.41561	0.361917	0	-0.0669741		2.41561	0.361917	0	-0.0669741		2.64954	0.499027	-0.149708		1.96038	0.223116	0	-0.205775		1.96038	0.223116	0	-0.205775		2.41561	0.361917	0	-0.0669741
23.06	0.355		2.4126	0.355903	0	-0.0592313		2.4126	0.355903	0	-0.0592313		2.65503	0.497387	-0.144027		1.94885	0.211105	0	-0.204029		1.94885	0.211105	0	-0.204029		2.4126	0.355903	0	-0.0592313
23.08	0.36		2.41225	0.35141	0	-0.0528234		2.41225	0.35141	0	-0.0528234		2.66317	0.497787	-0.137387		1.9475	0.202123	0	-0.202111		1.9475	0.202123	0	-0.202111		2.41225	0.35141	0	-0.0528234
23.1	0.368		2.41456	0.3484	0	-0.0478155		2.41456	0.3484	0	-0.0478155		2.67399	0.500258	-0.129787		1.95637	0.196178	0	-0.200037		1.95637	0.196178	0	-0.200037		2.41456	0.3484	0	-0.0478155
23.12	0.378		2.41896	0.346768	0	-0.044333		2.41896	0.346768	0	-0.044333		2.68507	0.504339	-0.122258		1.97319	0.193102	0	-0.197999		1.97319	0.193102	0	-0.197999		2.41896	0.346768	0	-0.044333
23.14	0.392		2.42658	0.346601	0	-0.0421248		2.42658	0.346601	0	-0.0421248		2.70235	0.510941	-0.112339		2.00235	0.193112	0	-0.195614		2.00235	0.193112	0	-0.195614		2.42658	0.346601	0	-0.0421248
23.16	0.407		2.43571	0.347743	0	-0.0415764		2.43571	0.347743	0	-0.0415764		2.71649	0.518811	-0.103941		2.03725	0.195852	0	-0.193468		2.03725	0.195852	0	-0.193468		2.43571	0.347743	0	-0.0415764
23.18	0.425		2.44742	0.350243	0	-0.0422815		2.44742	0.350243	0	-0.0422815		2.7353	0.528687	-0.0938114		2.08206	0.201385	0	-0.19114		2.08206	0.201385	0	-0.19114		2.44742	0.350243	0	-0.0422815
23.2	0.446		2.46174	0.354164	0	-0.0442472		2.46174	0.354164	0	-0.0442472		2.75708	0.540803	-0.0826874		2.13684	0.209764	0	-0.188648		2.13684	0.209764	0	-0.188648		2.46174	0.354164	0	-0.0442472
23.22	0.468		2.4775	0.359405	0	-0.0476322		2.4775	0.359405	0	-0.0476322		2.77646	0.554147	-0.0728029		2.19711	0.220675	0	-0.186363		2.19711	0.220675	0	-0.186363		2.4775	0.359405	0	-0.0476322
23.24	0.491		2.49459	0.365895	0	-0.0521933		2.49459	0.365895	0	-0.0521933		2.79583	0.568495	-0.0631473		2.26249	0.234369	0	-0.183719		2.26249	0.234369	0	-0.183719		2.49459	0.365895	0	-0.0521933
23.26	0.516		2.51353	0.37368	0	-0.0576246		2.51353	0.37368	0	-0.0576246		2.81814	0.584391	-0.0524954		2.33497	0.252039	0	-0.179266		2.33497	0.252039	0	-0.179266		2.51353	0.37368	0	-0.0576246
23.28	0.542		2.53373	0.382724	0	-0.0639335		2.53373	0.382724	0	-0.0639335		2.83972	0.601378	-0.042391		2.40164	0.273256	0	-0.173402		2.40164	0.273256	0	-0.173402		2.53373	0.382724	0	-0.0639335
23.3	0.569		2.55511	0.393007	0	-0.0709328		2.55511	0.393007	0	-0.0709328		2.86163	0.619378	-0.032378		2.43785	0.293853	0	-0.170087		2.43785	0.293853	0	-0.170087		2.55511	0.393007	0	-0.0709328
23.32	0.596		2.57703	0.404422	0	-0.0785626		2.57703	0.404422	0	-0.0785626		2.88164	0.637761	-0.0233777		2.47498	0.314472	0	-0.168512		2.47498	0.314472	0	-0.168512		2.57703	0.404422	0	-0.0785626
23.34	0.624		2.59999	0.416987	0	-0.0864831		2.59999	0.416987	0	-0.0864831		2.90364	0.657056	-0.0137614		2.51386	0.335751	0	-0.167719		2.51386	0.335751	0	-0.167719		2.59999	0.416987	0	-0.0864831
23.36	0.652		2.62337	0.430621	0	-0.0946982		2.62337	0.430621	0	-0.0946982		2.92396	0.6767	-0.00505629		2.55345	0.358034	0	-0.167285		2.55345	0.358034	0	-0.167285		2.62337	0.430621	0	-0.0946982
23.38	0.68		2.64708	0.445252	0	-0.10303		2.64708	0.445252	0	-0.10303		2.94391	0.69661	0.00329961		2.59361	0.381573	0	-0.166709		2.59361	0.381573	0	-0.166709		2.64708	0.445252	0	-0.10303
23.4	0.707		2.67048	0.460705	0	-0.111453		2.67048	0.460705	0	-0.111453		2.96124	0.716095	0.0103896		2.63324	0.40636	0	-0.165798		2.63324	0.40636	0	-0.165798		2.67048	0.460705	0	-0.111453
23.42	0.733		2.69346	0.476821	0	-0.11978		2.69346	0.476821	0	-0.11978		2.97758	0.735061	0.0169049		2.67215	0.432337	0	-0.164265		2.67215	0.432337	0	-0.164265		2.69346	0.476821	0	-0.11978
23.44	0.759		2.71652	0.493582	0	-0.127744		2.71652	0.493582	0	-0.127744		2.99553	0.754178	0.0239388		2.71121	0.459619	0	-0.161707		2.71121	0.459619	0	-0.161707		2.71652	0.493582	0	-0.127744
23.46	0.784		2.73906	0.510845	0	-0.135437		2.73906	0.510845	0	-0.135437		3.01108	0.77279	0.0298222		2.74938	0.488068	0	-0.158214		2.74938	0.488068	0	-0.158214		2.73906	0.510845	0	-0.135437
23.48	0.808		2.761	0.528478	0	-0.142768		2.761	0.528478	0	-0.142768		3.02575	0.790835	0.0352095		2.78235	0.516557	0	-0.154689		2.78235	0.516557	0	-0.154689		2.761	0.528478	0	-0.142768
23.5	0.83		2.7817	0.546223	0	-0.149813		2.7817	0.546223	0	-0.149813		3.03725	0.80757	0.0391649		2.79953	0.541612	0	-0.154423		2.79953	0.541612	0	-0.154423		2.7817	0.546223	0	-0.149813
23.52	0.851		2.80164	0.563985	0	-0.156334		2.80164	0.563985	0	-0.156334		3.04971	0.823663	0.0434305		2.81609	0.564058	0	-0.156261		2.81609	0.564058	0	-0.156261		2.80164	0.563985	0	-0.156334
23.54	0.87		2.82021	0.581533	0	-0.162474		2.82021	0.581533	0	-0.162474		3.05911	0.838393	0.0463372		2.83151	0.584369	0	-0.159639		2.83151	0.584369	0	-0.159639		2.82021	0.581533	0	-0.162474
23.56	0.887		2.83733	0.598658	0	-0.168188		2.83733	0.598658	0	-0.168188		3.06713	0.851716	0.048607		2.84573	0.602866	0	-0.16398		2.84573	0.602866	0	-0.16398		2.83733	0.598658	0	-0.168188
23.58	0.903		2.85353	0.615316	0	-0.17331		2.85353	0.615316	0	-0.17331		3.07627	0.864359	0.0512839		2.85917	0.619885	0	-0.168742		2.85917	0.619885	0	-0.168742		2.85353	0.615316	0	-0.17331
23.6	0.917		2.86822	0.631315	0	-0.178044		2.86822	0.631315	0	-0.178044		3.08234	0.875575	0.0526407		2.87137	0.635538	0	-0.17382		2.87137	0.635538	0	-0.17382		2.86822	0.631315	0	-0.178044
23.62	0.929		2.88134	0.646482	0	-0.182389		2.88134	0.646482	0	-0.182389		3.08711	0.885338	0.0534246		2.88226	0.649888	0	-0.178983		2.88226	0.649888	0	-0.178983		2.88134	0.646482	0	-0.182389
23.64	0.939		2.89285	0.660659	0	-0.186362		2.89285	0.660659	0	-0.186362		3.09059	0.893633	0.0536619		2.89182	0.662958	0	-0.184063		2.89182	0.662958	0	-0.184063		2.89285	0.660659	0	-0.186362
23.66	0.947		2.90272	0.67371	0	-0.189984		2.90272	0.67371	0	-0.189984		3.09279	0.900448	0.053367		2.90001	0.67475	0	-0.188944		2.90001	0.67475	0	-0.188944		2.90272	0.67371	0	-0.189984
23.68	0.953		2.91092	0.68551	0	-0.193285		2.91092	0.68551	0	-0.193285		3.09371	0.905771	0.0525524		2.90682	0.685248	0	-0.193547		2.90682	0.685248	0	-0.193547		2.91092	0.68551	0	-0.193285
23.7	0.958		2.91801	0.696111	0	-0.196135		2.91801	0.696111	0	-0.196135		3.09579	0.910351	0.0522293		2.91271	0.694559	0	-0.197687		2.91271	0.694559	0	-0.197687		2.91801	0.696111	0	-0.196135
23.72	0.96		2.92285	0.705233	0	-0.198932		2.92285	0.705233	0	-0.198932		3.09237	0.912666	0.0496486		2.91672	0.702505	0	-0.20166		2.91672	0.702505	0	-0.20166		2.92285	0.705233	0	-0.198932
23.74	0.961		2.92654	0.712962	0	-0.201324		2.92654	0.712962	0	-0.201324		3.09188	0.914222	0.0483344		2.91979	0.709191	0	-0.205095		2.91979	0.709191	0	-0.205095		2.92654	0.712962	0	-0.201324
23.76	0.96		2.92853	0.719207	0	-0.203547		2.92853	0.719207	0	-0.203547		3.08831	0.914257	0.0457782		2.92144	0.714572	0	-0.208182		2.92144	0.714572	0	-0.208182		2.92853	0.719207	0	-0.203547
23.78	0.957		2.92881	0.723895	0	-0.205611		2.92881	0.723895	0	-0.205611		3.08343	0.912768	0.042743		2.92167	0.718608	0	-0.210898		2.92167	0.718608	0	-0.210898		2.92881	0.723895	0	-0.205611
23.8	0.953		2.92795	0.727125	0	-0.207365		2.92795	0.727125	0	-0.207365		3.07966	0.9105	0.040232		2.92096	0.721397	0	-0.213092		2.92096	0.721397	0	-0.213092		2.92795	0.727125	0	-0.207365
23.82	0.948		2.92599	0.728985	0	-0.20886		2.92599	0.728985	0	-0.20886		3.07521	0.907453	0.0374998		2.91933	0.723024	0	-0.214821		2.91933	0.723024	0	-0.214821		2.92599	0.728985	0	-0.20886
23.84	0.941		2.92238	0.729391	0	-0.210295		2.92238	0.729391	0	-0.210295		3.06765	0.902883	0.0335468		2.91633	0.723426	0	-0.21626		2.91633	0.723426	0	-0.21626		2.92238	0.729391	0	-0.210295
23.86	0.933		2.91768	0.728435	0	-0.211489		2.91768	0.728435	0	-0.211489		3.06114	0.897522	0.030117		2.91243	0.722686	0	-0.217238		2.91243	0.722686	0	-0.217238		2.91768	0.728435	0	-0.211489
23.88	0.924		2.91193	0.726201	0	-0.212468		2.91193	0.726201	0	-0.212468		3.05394	0.891377	0.026478		2.90766	0.720876	0	-0.217793		2.90766	0.720876	0	-0.217793		2.91193	0.726201	0	-0.212468
23.9	0.914		2.90516	0.722761	0	-0.213249		2.90516	0.722761	0	-0.213249		3.04601	0.88445	0.0226225		2.90204	0.718058	0	-0.217952		2.90204	0.718058	0	-0.217952		2.90516	0.722761	0	-0.213249
23.92	0.904		2.89798	0.718336	0	-0.213684		2.89798	0.718336	0	-0.213684		3.03977	0.877463	0.0195501		2.89607	0.714415	0	-0.217605		2.89607	0.714415	0	-0.217605		2.89798	0.718336	0	-0.213684
23.94	0.892		2.88927	0.712801	0	-0.21414		2.88927	0.712801	0	-0.21414		3.02865	0.868999	0.0145367		2.88884	0.709844	0	-0.217097		2.88884	0.709844	0	-0.217097		2.88927	0.712801	0	-0.21414
23.96	0.881		2.88077	0.70652	0	-0.214087		2.88077	0.70652	0	-0.214087		3.02327	0.861157	0.0120011		2.88179	0.704646	0	-0.215961		2.88179	0.704646	0	-0.215961		2.88077	0.70652	0	-0.214087
23.98	0.868		2.87083	0.699339	0	-0.214089		2.87083	0.699339	0	-0.214089		3.01138	0.851886	0.00684283		2.87353	0.698692	0	-0.214736		2.87353	0.698692	0	-0.214736		2.87083	0.699339	0	-0.214089
24	0.856		2.86115	0.691586	0	-0.213607		2.86115	0.691586	0	-0.213607		3.0051	0.843214	0.0041144		2.8655	0.692253	0	-0.21294		2.8655	0.692253	0	-0.21294		2.86115	0.691586	0	-0.213607
24.02	0.843		2.85068	0.683236	0	-0.21304		2.85068	0.683236	0	-0.21304		2.99479	0.833838	-0.000213756		2.8568	0.685305	0	-0.210971		2.8568	0.685305	0	-0.210971		2.85068	0.683236	0	-0.21304
24.04	0.83		2.83997	0.674417	0	-0.212201		2.83997	0.674417	0	-0.212201		2.98596	0.824387	-0.00383772		2.84792	0.677956	0	-0.208663		2.84792	0.677956	0	-0.208663		2.83997	0.674417	0	-0.212201
24.06	0.817		2.82908	0.665237	0	-0.211118		2.82908	0.665237	0	-0.211118		2.9771	0.814896	-0.00738678		2.83888	0.670291	0	-0.206064		2.83888	0.670291	0	-0.206064		2.82908	0.665237	0	-0.211118
24.08	0.804		2.81804	0.655785	0	-0.209811		2.81804	0.655785	0	-0.209811		2.96815	0.805368	-0.0108958		2.82971	0.662385	0	-0.203211		2.82971	0.662385	0	-0.203211		2.81804	0.655785	0	-0.209811
24.1	0.792		2.80747	0.646276	0	-0.208155		2.80747	0.646276	0	-0.208155		2.96151	0.796479	-0.0133682		2.82093	0.654418	0	-0.200013		2.82093	0.654418	0	-0.200013		2.80747	0.646276	0	-0.208155
24.12	0.78		2.79686	0.636742	0	-0.206372		2.79686	0.636742	0	-0.206372		2.9532	0.787608	-0.016479		2.81212	0.646415	0	-0.196699		2.81212	0.646415	0	-0.196699		2.79686	0.636742	0	-0.206372
24.14	0.768		2.78621	0.627212	0	-0.204461		2.78621	0.627212	0	-0.204461		2.94466	0.778709	-0.0196079		2.80328	0.638399	0	-0.193274		2.80328	0.638399	0	-0.193274		2.78621	0.627212	0	-0.204461
24.16	0.756		2.77552	0.617706	0	-0.202425		2.77552	0.617706	0	-0.202425		2.93602	0.769781	-0.0227093		2.79441	0.630388	0	-0.189743		2.79441	0.630388	0	-0.189743		2.77552	0.617706	0	-0.202425
24.18	0.745		2.76541	0.608378	0	-0.200128		2.76541	0.608378	0	-0.200128		2.92971	0.761476	-0.0247807		2.78601	0.622511	0	-0.185995		2.78601	0.622511	0	-0.185995		2.76541	0.608378	0	-0.200128
24.2	0.735		2.75593	0.599349	0	-0.197645		2.75593	0.599349	0	-0.197645		2.9242	0.753857	-0.0264762		2.77795	0.614829	0	-0.182165		2.77795	0.614829	0	-0.182165		2.75593	0.599349	0	-0.197645
24.22	0.725		2.74653	0.590583	0	-0.195173		2.74653	0.590583	0	-0.195173		2.91693	0.746284	-0.0288569		2.76203	0.605528	0	-0.180229		2.76203	0.605528	0	-0.180229		2.74653	0.590583	0	-0.195173
24.24	0.716		2.73779	0.582181	0	-0.192563		2.73779	0.582181	0	-0.192563		2.91184	0.739336	-0.030284		2.74724	0.595346	0	-0.179398		2.74724	0.595346	0	-0.179398		2.73779	0.582181	0	-0.192563
24.26	0.707		2.72917	0.574091	0	-0.190005		2.72917	0.574091	0	-0.190005		2.90515	0.732437	-0.0323364		2.73264	0.584611	0	-0.179484		2.73264	0.584611	0	-0.179484		2.72917	0.574091	0	-0.190005
24.28	0.7		2.72183	0.566527	0	-0.187219		2.72183	0.566527	0	-0.187219		2.90309	0.726796	-0.0324374		2.72021	0.57399	0	-0.179755		2.72021	0.57399	0	-0.179755		2.72183	0.566527	0	-0.187219
24.3	0.693		2.71468	0.559405	0	-0.184598		2.71468	0.559405	0	-0.184598		2.89797	0.721286	-0.0337965		2.7081	0.56356	0	-0.180443		2.7081	0.56356	0	-0.180443		2.71468	0.559405	0	-0.184598
24.32	0.686		2.70768	0.552656	0	-0.182102		2.70768	0.552656	0	-0.182102		2.89245	0.715777	-0.0352861		2.69624	0.553364	0	-0.181394		2.69624	0.553364	0	-0.181394		2.70768	0.552656	0	-0.182102
24.34	0.681		2.702	0.546471	0	-0.179449		2.702	0.546471	0	-0.179449		2.89171	0.711511	-0.0347771		2.68661	0.543834	0	-0.182085		2.68661	0.543834	0	-0.182085		2.702	0.546471	0	-0.179449
24.36	0.676		2.69653	0.540755	0	-0.177022		2.69653	0.540755	0	-0.177022		2.88797	0.70739	-0.0355114		2.67735	0.534895	0	-0.182882		2.67735	0.534895	0	-0.182882		2.69653	0.540755	0	-0.177022
24.38	0.672		2.69183	0.535554	0	-0.174651		2.69183	0.535554	0	-0.174651		2.88627	0.703905	-0.0353904		2.66939	0.526678	0	-0.183526		2.66939	0.526678	0	-0.183526		2.69183	0.535554	0	-0.174651
24.4	0.669		2.68792	0.530902	0	-0.172377		2.68792	0.530902	0	-0.172377		2.88546	0.701119	-0.0349046		2.66277	0.519278	0	-0.184		2.66277	0.519278	0	-0.184		2.68792	0.530902	0	-0.172377
24.42	0.667		2.68483	0.526827	0	-0.170239		2.68483	0.526827	0	-0.170239		2.88541	0.699045	-0.0341187		2.65754	0.512768	0	-0.184298		2.65754	0.512768	0	-0.184298		2.68483	0.526827	0	-0.170239
24.44	0.666		2.68256	0.52335	0	-0.168265		2.68256	0.52335	0	-0.168265		2.8861	0.697688	-0.0330447		2.6537	0.507197	0	-0.184418		2.6537	0.507197	0	-0.184418		2.68256	0.52335	0	-0.168265
24.46	0.665		2.68055	0.520367	0	-0.166605		2.68055	0.520367	0	-0.166605		2.8851	0.696428	-0.032688		2.65029	0.502408	0	-0.184564		2.65029	0.502408	0	-0.184564		2.68055	0.520367	0	-0.166605
24.48	0.665		2.67933	0.517913	0	-0.165076		2.67933	0.517913	0	-0.165076		2.88632	0.695809	-0.0314276		2.64823	0.498463	0	-0.184526		2.64823	0.498463	0	-0.184526		2.67933	0.517913	0	-0.165076
24.5	0.667		2.67953	0.516138	0	-0.16359		2.67953	0.516138	0	-0.16359		2.89091	0.696536	-0.0288089		2.64856	0.495612	0	-0.184117		2.64856	0.495612	0	-0.184117		2.67953	0.516138	0	-0.16359
24.52	0.669		2.68001	0.514924	0	-0.162497		2.68001	0.514924	0	-0.162497		2.89237	0.697451	-0.0275361		2.64938	0.493665	0	-0.183756		2.64938	0.493665	0	-0.183756		2.68001	0.514924	0	-0.162497
24.54	0.672		2.68133	0.514295	0	-0.161599		2.68133	0.514295	0	-0.161599		2.89587	0.699037	-0.0254512		2.65162	0.492664	0	-0.183231		2.65162	0.492664	0	-0.183231		2.68133	0.514295	0	-0.161599
24.56	0.675		2.68291	0.514151	0	-0.161038		2.68291	0.514151	0	-0.161038		2.89786	0.700726	-0.024037		2.65428	0.492447	0	-0.182741		2.65428	0.492447	0	-0.182741		2.68291	0.514151	0	-0.161038
24.58	0.68		2.68588	0.514652	0	-0.160502		2.68588	0.514652	0	-0.160502		2.90453	0.70372	-0.0207261		2.65932	0.493282	0	-0.181873		2.65932	0.493282	0	-0.181873		2.68588	0.514652	0	-0.160502
24.6	0.686		2.68972	0.515813	0	-0.16022		2.68972	0.515813	0	-0.16022		2.91065	0.707543	-0.0177203		2.66583	0.495196	0	-0.180836		2.66583	0.495196	0	-0.180836		2.68972	0.515813	0	-0.16022
24.62	0.692		2.69385	0.517524	0	-0.160315		2.69385	0.517524	0	-0.160315		2.91492	0.711497	-0.0155429		2.67282	0.498017	0	-0.179822		2.67282	0.498017	0	-0.179822		2.69385	0.517524	0	-0.160315
24.64	0.699		2.69881	0.51982	0	-0.160586		2.69881	0.51982	0	-0.160586		2.92141	0.716148	-0.012497		2.68122	0.501807	0	-0.178599		2.68122	0.501807	0	-0.178599		2.69881	0.51982	0	-0.160586
24.66	0.708		2.70521	0.522857	0	-0.16092		2.70521	0.522857	0	-0.16092		2.93124	0.722222	-0.00814789		2.69205	0.506836	0	-0.176941		2.69205	0.506836	0	-0.176941		2.70521	0.522857	0	-0.16092
24.68	0.717		2.71192	0.526518	0	-0.16165		2.71192	0.526518	0	-0.16165		2.93786	0.728499	-0.00522222		2.70342	0.512922	0	-0.175246		2.70342	0.512922	0	-0.175246		2.71192	0.526518	0	-0.16165
24.7	0.726		2.71888	0.530706	0	-0.162688		2.71888	0.530706	0	-0.162688		2.94414	0.734847	-0.00249912		2.71521	0.519914	0	-0.17348		2.71521	0.519914	0	-0.17348		2.71888	0.530706	0	-0.162688
24.72	0.737		2.72725	0.535601	0	-0.163704		2.72725	0.535601	0	-0.163704		2.95525	0.742589	0.00215307		2.72938	0.528128	0	-0.171176		2.72938	0.528128	0	-0.171176		2.72725	0.535601	0	-0.163704
24.74	0.749		2.73649	0.541227	0	-0.16491		2.73649	0.541227	0	-0.16491		2.96567	0.751198	0.00641099		2.74503	0.537626	0	-0.168512		2.74503	0.537626	0	-0.168512		2.73649	0.541227	0	-0.16491
24.76	0.761		2.74602	0.54748	0	-0.166427		2.74602	0.54748	0	-0.166427		2.97422	0.759951	0.00980158		2.76118	0.548245	0	-0.165662		2.76118	0.548245	0	-0.165662		2.74602	0.54748	0	-0.166427
24.78	0.774		2.75638	0.554406	0	-0.168037		2.75638	0.554406	0	-0.168037		2.98503	0.769472	0.014049		2.77852	0.560038	0	-0.162406		2.77852	0.560038	0	-0.162406		2.75638	0.554406	0	-0.168037
24.8	0.787		2.76699	0.561914	0	-0.169876		2.76699	0.561914	0	-0.169876		2.99421	0.779123	0.0175284		2.78732	0.570784	0	-0.161005		2.78732	0.570784	0	-0.161005		2.76699	0.561914	0	-0.169876
24.82	0.801		2.7784	0.570063	0	-0.171734		2.7784	0.570063	0	-0.171734		3.0057	0.78956	0.0218766		2.7968	0.580935	0	-0.160862		2.7968	0.580935	0	-0.160862		2.7784	0.570063	0	-0.171734
24.84	0.816		2.79062	0.578912	0	-0.173617		2.79062	0.578912	0	-0.173617		3.01795	0.800833	0.0264404		2.80694	0.590829	0	-0.1617		2.80694	0.590829	0	-0.1617		2.79062	0.578912	0	-0.173617
24.86	0.831		2.80309	0.588373	0	-0.175661		2.80309	0.588373	0	-0.175661		3.02842	0.812239	0.0301667		2.81729	0.600608	0	-0.163427		2.81729	0.600608	0	-0.163427		2.80309	0.588373	0	-0.175661
24.88	0.847		2.81634	0.598516	0	-0.177657		2.81634	0.598516	0	-0.177657		3.0412	0.824461	0.034761		2.82829	0.610489	0	-0.165684		2.82829	0.610489	0	-0.165684		2.81634	0.598516	0	-0.177657
24.9	0.863		2.8298	0.60926	0	-0.179752		2.8298	0.60926	0	-0.179752		3.05226	0.836808	0.0385389		2.83947	0.620521	0	-0.168491		2.83947	0.620521	0	-0.168491		2.8298	0.60926	0	-0.179752
24.92	0.88		2.84404	0.620688	0	-0.181736		2.84404	0.620688	0	-0.181736		3.06565	0.849991	0.0431919		2.85129	0.630856	0	-0.171568		2.85129	0.630856	0	-0.171568		2.84404	0.620688	0	-0.181736
24.94	0.897		2.85847	0.632723	0	-0.183763		2.85847	0.632723	0	-0.183763		3.07726	0.863291	0.0470095		2.86328	0.641494	0	-0.174992		2.86328	0.641494	0	-0.174992		2.85847	0.632723	0	-0.183763
24.96	0.913		2.87248	0.645151	0	-0.18593		2.87248	0.645151	0	-0.18593		3.08638	0.875937	0.0497085		2.8749	0.652302	0	-0.178779		2.8749	0.652302	0	-0.178779		2.87248	0.645151	0	-0.18593
24.98	0.93		2.88715	0.658095	0	-0.187835		2.88715	0.658095	0	-0.187835		3.09966	0.889427	0.0540627		2.88709	0.663414	0	-0.182516		2.88709	0.663414	0	-0.182516		2.88715	0.658095	0	-0.187835
25	0.947		2.90195	0.671508	0	-0.189661		2.90195	0.671508	0	-0.189661		3.11114	0.903013	0.0575729		2.89937	0.674817	0	-0.186352		2.89937	0.674817	0	-0.186352		2.90195	0.671508	0	-0.189661
25.02	0.964		2.91684	0.685351	0	-0.191377		2.91684	0.685351	0	-0.191377		3.12257	0.916693	0.0609865		2.91174	0.686496	0	-0.190232		2.91174	0.686496	0	-0.190232		2.91684	0.685351	0	-0.191377
25.04	0.98		2.93122	0.69943	0	-0.193118		2.93122	0.69943	0	-0.193118		3.13155	0.929681	0.0633068		2.92367	0.698303	0	-0.194245		2.92367	0.698303	0	-0.194245		2.93122	0.69943	0	-0.193118
25.06	0.997		2.9462	0.713904	0	-0.194496		2.9462	0.713904	0	-0.194496		3.14476	0.943556	0.067319		2.93611	0.710379	0	-0.198021		2.93611	0.710379	0	-0.198021		2.9462	0.713904	0	-0.194496
25.08	1.012		2.96006	0.728415	0	-0.196045		2.96006	0.728415	0	-0.196045		3.15118	0.955905	0.0684435		2.94761	0.722437	0	-0.202024		2.94761	0.722437	0	-0.202024		2.96006	0.728415	0	-0.196045
25.1	1.028		2.97445	0.743155	0	-0.197174		2.97445	0.743155	0	-0.197174		3.1638	0.969181	0.0720949		2.95956	0.73464	0	-0.205688		2.95956	0.73464	0	-0.205688		2.97445	0.743155	0	-0.197174
25.12	1.042		2.98765	0.757781	0	-0.19844		2.98765	0.757781	0	-0.19844		3.16951	0.980884	0.0728188		2.97001	0.746568	0	-0.209653		2.97001	0.746568	0	-0.209653		2.98765	0.757781	0	-0.19844
25.14	1.056		3.00076	0.772338	0	-0.199432		3.00076	0.772338	0	-0.199432		3.17909	0.992724	0.0751156		2.97925	0.757977	0	-0.213793		2.97925	0.757977	0	-0.213793		3.00076	0.772338	0	-0.199432
25.16	1.069		3.01318	0.78669	0	-0.200348		3.01318	0.78669	0	-0.200348		3.18603	1.0038	0.0762759		2.988	0.768889	0	-0.218149		2.988	0.768889	0	-0.218149		3.01318	0.78669	0	-0.200348
25.18	1.081		3.02487	0.800719	0	-0.201176		3.02487	0.800719	0	-0.201176		3.19246	1.01416	0.0771976		2.99625	0.779307	0	-0.222588		2.99625	0.779307	0	-0.222588		3.02487	0.800719	0	-0.201176
25.2	1.092		3.03582	0.814321	0	-0.201914		3.03582	0.814321	0	-0.201914		3.19828	1.02378	0.077843		3.00396	0.789225	0	-0.227009		3.00396	0.789225	0	-0.227009		3.03582	0.814321	0	-0.201914
25.22	1.102		3.04598	0.827404	0	-0.202565		3.04598	0.827404	0	-0.202565		3.20348	1.03266	0.0782225		3.01112	0.798629	0	-0.23134		3.01112	0.798629	0	-0.23134		3.04598	0.827404	0	-0.202565
25.24	1.111		3.05534	0.839887	0	-0.203138		3.05534	0.839887	0	-0.203138		3.20808	1.04079	0.0783431		3.01772	0.8075	0	-0.235526		3.01772	0.8075	0	-0.235526		3.05534	0.839887	0	-0.203138
25.26	1.119		3.06387	0.851701	0	-0.203646		3.06387	0.851701	0	-0.203646		3.21208	1.04817	0.0782117		3.02374	0.815819	0	-0.239528		3.02374	0.815819	0	-0.239528		3.06387	0.851701	0	-0.203646
25.28	1.125		3.07098	0.8626	0	-0.204286		3.07098	0.8626	0	-0.204286		3.21304	1.05395	0.0768347		3.02874	0.823441	0	-0.243445		3.02874	0.823441	0	-0.243445		3.07098	0.8626	0	-0.204286
25.3	1.13		3.07718	0.872557	0	-0.204863		3.07718	0.872557	0	-0.204863		3.21538	1.05902	0.0760532		3.03312	0.830366	0	-0.247054		3.03312	0.830366	0	-0.247054		3.07718	0.872557	0	-0.204863
25.32	1.134		3.08248	0.881549	0	-0.205402		3.08248	0.881549	0	-0.205402		3.21696	1.06332	0.0749787		3.03685	0.836591	0	-0.25036		3.03685	0.836591	0	-0.25036		3.08248	0.881549	0	-0.205402
25.34	1.137		3.08688	0.889555	0	-0.205924		3.08688	0.889555	0	-0.205924		3.21796	1.06683	0.0736846		3.03995	0.842113	0	-0.253367		3.03995	0.842113	0	-0.253367		3.08688	0.889555	0	-0.205924
25.36	1.138		3.08978	0.896371	0	-0.206635		3.08978	0.896371	0	-0.206635		3.21592	1.06872	0.0711705		3.04199	0.846801	0	-0.256205		3.04199	0.846801	0	-0.256205		3.08978	0.896371	0	-0.206635
25.38	1.138		3.09172	0.90201	0	-0.20734		3.09172	0.90201	0	-0.20734		3.21525	1.06989	0.0692777		3.04336	0.850673	0	-0.258676		3.04336	0.850673	0	-0.258676		3.09172	0.90201	0	-0.20734
25.4	1.136		3.09211	0.906298	0	-0.208244		3.09211	0.906298	0	-0.208244		3.21139	1.06942	0.0661102		3.04364	0.853616	0	-0.260926		3.04364	0.853616	0	-0.260926		3.09211	0.906298	0	-0.208244
25.42	1.134		3.09211	0.909465	0	-0.208967		3.09211	0.909465	0	-0.208967		3.21132	1.06905	0.0645773		3.04364	0.855789	0	-0.262643		3.04364	0.855789	0	-0.262643		3.09211	0.909465	0	-0.208967
25.44	1.13		3.09059	0.911329	0	-0.209926		3.09059	0.911329	0	-0.209926		3.20608	1.06698	0.0609478		3.04256	0.857072	0	-0.264182		3.04256	0.857072	0	-0.264182		3.09059	0.911329	0	-0.209926
25.46	1.124		3.08749	0.911742	0	-0.211097		3.08749	0.911742	0	-0.211097		3.19991	1.06335	0.0570188		3.04038	0.857367	0	-0.265472		3.04038	0.857367	0	-0.265472		3.08749	0.911742	0	-0.211097
25.48	1.118		3.08398	0.910956	0	-0.212094		3.08398	0.910956	0	-0.212094		3.19732	1.05978	0.0546544		3.03791	0.856846	0	-0.266204		3.03791	0.856846	0	-0.266204		3.08398	0.910956	0	-0.212094
25.5	1.111		3.07953	0.908996	0	-0.213138		3.07953	0.908996	0	-0.213138		3.19201	1.05534	0.0512213		3.03477	0.855525	0	-0.26661		3.03477	0.855525	0	-0.26661		3.07953	0.908996	0	-0.213138
25.52	1.103		3.07414	0.905888	0	-0.214228		3.07414	0.905888	0	-0.214228		3.18619	1.0501	0.0476578		3.03097	0.853422	0	-0.266695		3.03097	0.853422	0	-0.266695		3.07414	0.905888	0	-0.214228
25.54	1.093		3.06723	0.901472	0	-0.215541		3.06723	0.901472	0	-0.215541		3.17728	1.04324	0.0428994		3.0261	0.850427	0	-0.266587		3.0261	0.850427	0	-0.266587		3.06723	0.901472	0	-0.215541
25.56	1.084		3.06053	0.896168	0	-0.216493		3.06053	0.896168	0	-0.216493		3.17447	1.03723	0.0407636		3.02138	0.846824	0	-0.265836		3.02138	0.846824	0	-0.265836		3.06053	0.896168	0	-0.216493
25.58	1.073		3.05238	0.889782	0	-0.217684		3.05238	0.889782	0	-0.217684		3.16462	1.02951	0.0357744		3.01564	0.842479	0	-0.264986		3.01564	0.842479	0	-0.264986		3.05238	0.889782	0	-0.217684
25.6	1.062		3.04392	0.882517	0	-0.218701		3.04392	0.882517	0	-0.218701		3.15864	1.02183	0.0324905		3.00967	0.837529	0	-0.263689		3.00967	0.837529	0	-0.263689		3.04392	0.882517	0	-0.218701
25.62	1.05		3.03459	0.874366	0	-0.219743		3.03459	0.874366	0	-0.219743		3.14995	1.0133	0.02817		3.00309	0.831965	0	-0.262144		3.00309	0.831965	0	-0.262144		3.03459	0.874366	0	-0.219743
25.64	1.039		3.02558	0.865679	0	-0.220434		3.02558	0.865679	0	-0.220434		3.14552	1.00555	0.0256964		2.99675	0.826025	0	-0.260088		2.99675	0.826025	0	-0.260088		3.02558	0.865679	0	-0.220434
25.66	1.027		3.01582	0.856394	0	-0.221179		3.01582	0.856394	0	-0.221179		3.13663	0.996939	0.0214471		2.98986	0.819665	0	-0.257908		2.98986	0.819665	0	-0.257908		3.01582	0.856394	0	-0.221179
25.68	1.015		3.00586	0.846638	0	-0.221768		3.00586	0.846638	0	-0.221768		3.12961	0.988306	0.0180614		2.98284	0.812968	0	-0.255438		2.98284	0.812968	0	-0.255438		3.00586	0.846638	0	-0.221768
25.7	1.003		2.99575	0.836513	0	-0.222212		2.99575	0.836513	0	-0.222212		3.12245	0.979627	0.0146942		2.97571	0.806004	0	-0.252721		2.97571	0.806004	0	-0.252721		2.99575	0.836513	0	-0.222212
25.72	0.991		2.9855	0.826107	0	-0.222517		2.9855	0.826107	0	-0.222517		3.11521	0.970904	0.0113731		2.96849	0.79883	0	-0.249794		2.96849	0.79883	0	-0.249794		2.9855	0.826107	0	-0.222517
25.74	0.98		2.97575	0.815658	0	-0.22252		2.97575	0.815658	0	-0.22252		3.11032	0.962906	0.0090961		2.96064	0.79134	0	-0.246838		2.96064	0.79134	0	-0.246838		2.97575	0.815658	0	-0.22252
25.76	0.968		2.96537	0.805029	0	-0.222604		2.96537	0.805029	0	-0.222604		3.10112	0.954092	0.00509379		2.95203	0.783422	0	-0.24421		2.95203	0.783422	0	-0.24421		2.96537	0.805029	0	-0.222604
25.78	0.958		2.9561	0.7946	0	-0.222223		2.9561	0.7946	0	-0.222223		3.09854	0.946767	0.00390782		2.94433	0.775459	0	-0.241364		2.94433	0.775459	0	-0.241364		2.9561	0.7946	0	-0.222223
25.8	0.948		2.94688	0.784355	0	-0.221805		2.94688	0.784355	0	-0.221805		3.09228	0.939393	0.0012333		2.93668	0.767488	0	-0.238672		2.93668	0.767488	0	-0.238672		2.94688	0.784355	0	-0.221805
25.82	0.939		2.93829	0.77444	0	-0.221177		2.93829	0.77444	0	-0.221177		3.08841	0.932739	-0.000393102		2.92954	0.759668	0	-0.23595		2.92954	0.759668	0	-0.23595		2.93829	0.77444	0	-0.221177
25.84	0.93		2.92979	0.764811	0	-0.220543		2.92979	0.764811	0	-0.220543		3.08271	0.926051	-0.00273892		2.92248	0.751992	0	-0.233362		2.92248	0.751992	0	-0.233362		2.92979	0.764811	0	-0.220543
25.86	0.922		2.92195	0.755591	0	-0.21973		2.92195	0.755591	0	-0.21973		3.07939	0.920081	-0.00405141		2.91598	0.744583	0	-0.230738		2.91598	0.744583	0	-0.230738		2.92195	0.755591	0	-0.21973
25.88	0.915		2.91482	0.746876	0	-0.218779		2.91482	0.746876	0	-0.218779		3.07668	0.914833	-0.00508132		2.91006	0.737537	0	-0.228118		2.91006	0.737537	0	-0.228118		2.91482	0.746876	0	-0.218779
25.9	0.909		2.90843	0.738745	0	-0.217728		2.90843	0.738745	0	-0.217728		3.07459	0.91031	-0.00583309		2.90476	0.730931	0	-0.225542		2.90476	0.730931	0	-0.225542		2.90843	0.738745	0	-0.217728
25.92	0.904		2.90282	0.731259	0	-0.216609		2.90282	0.731259	0	-0.216609		3.07312	0.906516	-0.00631016		2.9001	0.724826	0	-0.223041		2.9001	0.724826	0	-0.223041		2.90282	0.731259	0	-0.216609
25.94	0.9		2.89801	0.724465	0	-0.215451		2.89801	0.724465	0	-0.215451		3.07229	0.903455	-0.00651622		2.8961	0.719269	0	-0.220647		2.8961	0.719269	0	-0.220647		2.89801	0.724465	0	-0.215451
25.96	0.897		2.894	0.7184	0	-0.21428		2.894	0.7184	0	-0.21428		3.07209	0.901131	-0.00645515		2.89278	0.714297	0	-0.218384		2.89278	0.714297	0	-0.218384		2.894	0.7184	0	-0.21428
25.98	0.894		2.89024	0.712939	0	-0.213273		2.89024	0.712939	0	-0.213273		3.0701	0.898804	-0.00713112		2.88965	0.709809	0	-0.216403		2.88965	0.709809	0	-0.216403		2.89024	0.712939	0	-0.213273
26	0.893		2.88786	0.708287	0	-0.212087		2.88786	0.708287	0	-0.212087		3.07295	0.897954	-0.00580434		2.88767	0.705981	0	-0.214393		2.88767	0.705981	0	-0.214393		2.88786	0.708287	0	-0.212087
26.02	0.892		2.88574	0.704301	0	-0.21111		2.88574	0.704301	0	-0.21111		3.07227	0.897119	-0.00595449		2.88592	0.702697	0	-0.212715		2.88592	0.702697	0	-0.212715		2.88574	0.704301	0	-0.21111
26.04	0.892		2.88445	0.70102	0	-0.210147		2.88445	0.70102	0	-0.210147		3.07399	0.897026	-0.00511886		2.88484	0.699991	0	-0.211177		2.88484	0.699991	0	-0.211177		2.88445	0.70102	0	-0.210147
26.06	0.893		2.88398	0.698475	0	-0.209219		2.88398	0.698475	0	-0.209219		3.07637	0.897689	-0.0040258		2.88445	0.69789	0	-0.209803		2.88445	0.69789	0	-0.209803		2.88398	0.698475	0	-0.209219
26.08	0.895		2.88436	0.696689	0	-0.208341		2.88436	0.696689	0	-0.208341		3.07941	0.899113	-0.00268869		2.88477	0.696417	0	-0.208612		2.88477	0.696417	0	-0.208612		2.88436	0.696689	0	-0.208341
26.1	0.897		2.88499	0.695532	0	-0.207679		2.88499	0.695532	0	-0.207679		3.08067	0.900554	-0.00211307		2.88529	0.695464	0	-0.207748		2.88529	0.695464	0	-0.207748		2.88499	0.695532	0	-0.207679
26.12	0.9		2.88644	0.695048	0	-0.207037		2.88644	0.695048	0	-0.207037		3.08435	0.902756	-0.000553664		2.88649	0.695067	0	-0.207019		2.88649	0.695067	0	-0.207019		2.88644	0.695048	0	-0.207037
26.14	0.903		2.88811	0.695121	0	-0.206586		2.88811	0.695121	0	-0.206586		3.08627	0.904977	0.000244005		2.88788	0.695131	0	-0.206576		2.88788	0.695131	0	-0.206576		2.88811	0.695121	0	-0.206586
26.16	0.907		2.89057	0.69581	0	-0.206132		2.89057	0.69581	0	-0.206132		3.09061	0.907968	0.00202309		2.88992	0.695705	0	-0.206237		2.88992	0.695705	0	-0.206237		2.89057	0.69581	0	-0.206132
26.18	0.911		2.89323	0.697009	0	-0.20585		2.89323	0.697009	0	-0.20585		3.09319	0.910979	0.00303213		2.89213	0.696702	0	-0.206157		2.89213	0.696702	0	-0.206157		2.89323	0.697009	0	-0.20585
26.2	0.915		2.89607	0.698631	0	-0.205703		2.89607	0.698631	0	-0.205703		3.09576	0.914009	0.00402076		2.89449	0.698049	0	-0.206286		2.89449	0.698049	0	-0.206286		2.89607	0.698631	0	-0.205703
26.22	0.919		2.89904	0.700605	0	-0.205663		2.89904	0.700605	0	-0.205663		3.09835	0.917058	0.00499064		2.89696	0.699686	0	-0.206581		2.89696	0.699686	0	-0.206581		2.89904	0.700605	0	-0.205663
26.24	0.923		2.90214	0.702872	0	-0.205704		2.90214	0.702872	0	-0.205704		3.10095	0.920125	0.00594207		2.89953	0.701565	0	-0.20701		2.89953	0.701565	0	-0.20701		2.90214	0.702872	0	-0.205704
26.26	0.928		2.90592	0.705538	0	-0.205653		2.90592	0.705538	0	-0.205653		3.10598	0.923975	0.00787535		2.90267	0.703775	0	-0.207416		2.90267	0.703775	0	-0.207416		2.90592	0.705538	0	-0.205653
26.28	0.932		2.90923	0.708381	0	-0.205857		2.90923	0.708381	0	-0.205857		3.1068	0.927074	0.00802528		2.90542	0.70613	0	-0.208108		2.90542	0.70613	0	-0.208108		2.90923	0.708381	0	-0.205857
26.3	0.936		2.9126	0.711371	0	-0.206086		2.9126	0.711371	0	-0.206086		3.10944	0.930198	0.00892576		2.90822	0.708605	0	-0.208852		2.90822	0.708605	0	-0.208852		2.9126	0.711371	0	-0.206086
26.32	0.94		2.91601	0.714485	0	-0.206333		2.91601	0.714485	0	-0.206333		3.11207	0.933339	0.00980168		2.91105	0.711182	0	-0.209637		2.91105	0.711182	0	-0.209637		2.91601	0.714485	0	-0.206333
26.34	0.943		2.91887	0.717544	0	-0.206751		2.91887	0.717544	0	-0.206751		3.11228	0.935726	0.00966073		2.91342	0.713712	0	-0.210584		2.91342	0.713712	0	-0.210584		2.91887	0.717544	0	-0.206751
26.36	0.947		2.92229	0.720716	0	-0.20697		2.92229	0.720716	0	-0.20697		3.11674	0.938907	0.0112741		2.91626	0.716334	0	-0.211352		2.91626	0.716334	0	-0.211352		2.92229	0.720716	0	-0.20697
26.38	0.95		2.92515	0.723825	0	-0.207362		2.92515	0.723825	0	-0.207362		3.11694	0.941318	0.0110934		2.91863	0.718902	0	-0.212285		2.91863	0.718902	0	-0.212285		2.92515	0.723825	0	-0.207362
26.4	0.952		2.92738	0.726721	0	-0.207877		2.92738	0.726721	0	-0.207877		3.11657	0.94298	0.010682		2.92049	0.721294	0	-0.213303		2.92049	0.721294	0	-0.213303		2.92738	0.726721	0	-0.207877
26.42	0.954		2.92954	0.729439	0	-0.208313		2.92954	0.729439	0	-0.208313		3.11799	0.94466	0.0110204		2.92228	0.723538	0	-0.214213		2.92228	0.723538	0	-0.214213		2.92954	0.729439	0	-0.208313
26.44	0.956		2.93163	0.732011	0	-0.208686		2.93163	0.732011	0	-0.208686		3.11939	0.946346	0.0113402		2.92402	0.725661	0	-0.215036		2.92402	0.725661	0	-0.215036		2.93163	0.732011	0	-0.208686
26.46	0.957		2.93308	0.7343	0	-0.209171		2.93308	0.7343	0	-0.209171		3.11836	0.947263	0.0106541		2.92522	0.727549	0	-0.215922		2.92522	0.727549	0	-0.215922		2.93308	0.7343	0	-0.209171
26.48	0.958		2.93442	0.736354	0	-0.20957		2.93442	0.736354	0	-0.20957		3.11917	0.948195	0.010737		2.92633	0.729243	0	-0.21668		2.92633	0.729243	0	-0.21668		2.93442	0.736354	0	-0.20957
26.5	0.959		2.93569	0.738213	0	-0.2099		2.93569	0.738213	0	-0.2099		3.11994	0.949129	0.0108045		2.92738	0.730776	0	-0.217337		2.92738	0.730776	0	-0.217337		2.93569	0.738213	0	-0.2099
26.52	0.959		2.93629	0.739748	0	-0.210338		2.93629	0.739748	0	-0.210338		3.11828	0.949289	0.00987096		2.92789	0.732041	0	-0.218045		2.92789	0.732041	0	-0.218045		2.93629	0.739748	0	-0.210338
26.54	0.959		2.93679	0.741015	0	-0.210686		2.93679	0.741015	0	-0.210686		3.11845	0.94946	0.0097109		2.9283	0.733085	0	-0.218616		2.9283	0.733085	0	-0.218616		2.93679	0.741015	0	-0.210686
26.56	0.959		2.93719	0.74206	0	-0.210965		2.93719	0.74206	0	-0.210965		3.11859	0.949628	0.00953965		2.92863	0.733946	0	-0.219079		2.92863	0.733946	0	-0.219079		2.93719	0.74206	0	-0.210965
26.58	0.959		2.93752	0.74292	0	-0.211188		2.93752	0.74292	0	-0.211188		3.11872	0.949794	0.00937156		2.92891	0.734654	0	-0.219454		2.92891	0.734654	0	-0.219454		2.93752	0.74292	0	-0.211188
26.6	0.958		2.9372	0.743466	0	-0.211529		2.9372	0.743466	0	-0.211529		3.11642	0.949182	0.00820632		2.92864	0.735104	0	-0.219891		2.92864	0.735104	0	-0.219891		2.9372	0.743466	0	-0.211529
26.62	0.958		2.93736	0.743913	0	-0.211626		2.93736	0.743913	0	-0.211626		3.11838	0.949351	0.00881759		2.92877	0.735471	0	-0.220068		2.92877	0.735471	0	-0.220068		2.93736	0.743913	0	-0.211626
26.64	0.957		2.9369	0.744117	0	-0.211868		2.9369	0.744117	0	-0.211868		3.11604	0.94873	0.00764879		2.92839	0.735639	0	-0.220347		2.92839	0.735639	0	-0.220347		2.9369	0.744117	0	-0.211868
26.66	0.956		2.93636	0.74412	0	-0.21205		2.93636	0.74412	0	-0.21205		3.11556	0.948116	0.00726963		2.92794	0.73564	0	-0.220529		2.92794	0.73564	0	-0.220529		2.93636	0.74412	0	-0.21205
26.68	0.956		2.93635	0.744118	0	-0.212021		2.93635	0.744118	0	-0.212021		3.11746	0.948268	0.00788358		2.92794	0.735638	0	-0.220501		2.92794	0.735638	0	-0.220501		2.93635	0.744118	0	-0.212021
26.7	0.956		2.93635	0.744112	0	-0.212001		2.93635	0.744112	0	-0.212001		3.11755	0.948405	0.0077315		2.92793	0.735633	0	-0.220481		2.92793	0.735633	0	-0.220481		2.93635	0.744112	0	-0.212001
26.72	0.956		2.93634	0.744105	0	-0.211988		2.93634	0.744105	0	-0.211988		3.11766	0.94854	0.00759468		2.92792	0.735626	0	-0.220467		2.92792	0.735626	0	-0.220467		2.93634	0.744105	0	-0.211988
26.74	0.956		2.93634	0.744097	0	-0.211979		2.93634	0.744097	0	-0.211979		3.11776	0.948672	0.00745997		2.92792	0.735618	0	-0.220458		2.92792	0.735618	0	-0.220458		2.93634	0.744097	0	-0.211979
26.76	0.957		2.93693	0.74425	0	-0.211812		2.93693	0.74425	0	-0.211812		3.1203	0.949577	0.00832756		2.92841	0.735743	0	-0.220319		2.92841	0.735743	0	-0.220319		2.93693	0.74425	0	-0.211812
26.78	0.958		2.93758	0.744538	0	-0.211695		2.93758	0.744538	0	-0.211695		3.121	0.95047	0.00842279		2.92895	0.735979	0	-0.220253		2.92895	0.735979	0	-0.220253		2.93758	0.744538	0	-0.211695
26.8	0.96		2.93887	0.745099	0	-0.211454		2.93887	0.745099	0	-0.211454		3.12417	0.952142	0.00952996		2.93002	0.736441	0	-0.220112		2.93002	0.736441	0	-0.220112		2.93887	0.745099	0	-0.211454
26.82	0.962		2.94025	0.745889	0	-0.211289		2.94025	0.745889	0	-0.211289		3.12551	0.953805	0.00985775		2.93117	0.73709	0	-0.220087		2.93117	0.73709	0	-0.220087		2.94025	0.745889	0	-0.211289
26.84	0.964		2.94171	0.746868	0	-0.211183		2.94171	0.746868	0	-0.211183		3.12689	0.955475	0.0101947		2.93238	0.737896	0	-0.220156		2.93238	0.737896	0	-0.220156		2.94171	0.746868	0	-0.211183
26.86	0.967		2.94383	0.748169	0	-0.210961		2.94383	0.748169	0	-0.210961		3.1307	0.957932	0.011525		2.93414	0.738966	0	-0.220164		2.93414	0.738966	0	-0.220164		2.94383	0.748169	0	-0.210961
26.88	0.97		2.94605	0.749737	0	-0.21082		2.94605	0.749737	0	-0.21082		3.13267	0.960382	0.0120678		2.93599	0.740255	0	-0.220302		2.93599	0.740255	0	-0.220302		2.94605	0.749737	0	-0.21082
26.9	0.974		2.94896	0.751691	0	-0.210578		2.94896	0.751691	0	-0.210578		3.13711	0.963627	0.0136184		2.9384	0.741862	0	-0.220407		2.9384	0.741862	0	-0.220407		2.94896	0.751691	0	-0.210578
26.92	0.978		2.952	0.753967	0	-0.210427		2.952	0.753967	0	-0.210427		3.13971	0.966867	0.0143725		2.94092	0.743733	0	-0.220662		2.94092	0.743733	0	-0.220662		2.952	0.753967	0	-0.210427
26.94	0.982		2.95513	0.756514	0	-0.210347		2.95513	0.756514	0	-0.210347		3.14237	0.970122	0.015133		2.94353	0.745826	0	-0.221035		2.94353	0.745826	0	-0.221035		2.95513	0.756514	0	-0.210347
26.96	0.987		2.95896	0.759451	0	-0.210155		2.95896	0.759451	0	-0.210155		3.14746	0.974184	0.0168778		2.9467	0.748238	0	-0.221367		2.9467	0.748238	0	-0.221367		2.95896	0.759451	0	-0.210155
26.98	0.991		2.9623	0.762549	0	-0.21021		2.9623	0.762549	0	-0.21021		3.14826	0.977445	0.0168159		2.94948	0.750782	0	-0.221976		2.94948	0.750782	0	-0.221976		2.9623	0.762549	0	-0.21021
27	0.996		2.9663	0.765948	0	-0.210117		2.9663	0.765948	0	-0.210117		3.15342	0.981545	0.018555		2.9528	0.753572	0	-0.222493		2.9528	0.753572	0	-0.222493		2.9663	0.765948	0	-0.210117
27.02	1.001		2.97038	0.769601	0	-0.210077		2.97038	0.769601	0	-0.210077		3.15665	0.985633	0.0194549		2.95619	0.756569	0	-0.22311		2.95619	0.756569	0	-0.22311		2.97038	0.769601	0	-0.210077
27.04	1.006		2.97455	0.773467	0	-0.210076		2.97455	0.773467	0	-0.210076		3.15996	0.989742	0.0203667		2.95964	0.759739	0	-0.223804		2.95964	0.759739	0	-0.223804		2.97455	0.773467	0	-0.210076
27.06	1.01		2.97817	0.777345	0	-0.210269		2.97817	0.777345	0	-0.210269		3.16084	0.993066	0.0202585		2.96266	0.762917	0	-0.224697		2.96266	0.762917	0	-0.224697		2.97817	0.777345	0	-0.210269
27.08	1.015		2.9824	0.781402	0	-0.21027		2.9824	0.781402	0	-0.21027		3.16604	0.997242	0.0219339		2.96616	0.766241	0	-0.225431		2.96616	0.766241	0	-0.225431		2.9824	0.781402	0	-0.21027
27.1	1.018		2.98548	0.785273	0	-0.210628		2.98548	0.785273	0	-0.210628		3.16442	0.999789	0.0207576		2.96848	0.769342	0	-0.226559		2.96848	0.769342	0	-0.226559		2.98548	0.785273	0	-0.210628
27.12	1.022		2.98909	0.789159	0	-0.210748		2.98909	0.789159	0	-0.210748		3.16911	1.00323	0.0222114		2.97102	0.772344	0	-0.227563		2.97102	0.772344	0	-0.227563		2.98909	0.789159	0	-0.210748
27.14	1.024		2.99151	0.792718	0	-0.211193		2.99151	0.792718	0	-0.211193		3.16687	1.00502	0.0207747		2.97272	0.775039	0	-0.228873		2.97272	0.775039	0	-0.228873		2.99151	0.792718	0	-0.211193
27.16	1.026		2.99381	0.796006	0	-0.211547		2.99381	0.796006	0	-0.211547		3.16854	1.0069	0.0209808		2.97435	0.777486	0	-0.230067		2.97435	0.777486	0	-0.230067		2.99381	0.796006	0	-0.211547
27.18	1.027		2.99543	0.798898	0	-0.211999		2.99543	0.798898	0	-0.211999		3.16758	1.00797	0.0201033		2.97549	0.779613	0	-0.231284		2.97549	0.779613	0	-0.231284		2.99543	0.798898	0	-0.211999
27.2	1.027		2.99632	0.801289	0	-0.212526		2.99632	0.801289	0	-0.212526		3.16612	1.00827	0.0190333		2.97612	0.781361	0	-0.232455		2.97612	0.781361	0	-0.232455		2.99632	0.801289	0	-0.212526
27.22	1.026		2.99646	0.803093	0	-0.213112		2.99646	0.803093	0	-0.213112		3.16403	1.0078	0.0177305		2.97622	0.782678	0	-0.233528		2.97622	0.782678	0	-0.233528		2.99646	0.803093	0	-0.213112
27.24	1.024		2.99581	0.804239	0	-0.213743		2.99581	0.804239	0	-0.213743		3.16131	1.00655	0.0162005		2.97576	0.78352	0	-0.234461		2.97576	0.78352	0	-0.234461		2.99581	0.804239	0	-0.213743
27.26	1.02		2.99376	0.804496	0	-0.214577		2.99376	0.804496	0	-0.214577		3.15554	1.00373	0.0134463		2.97431	0.783734	0	-0.235338		2.97431	0.783734	0	-0.235338		2.99376	0.804496	0	-0.214577
27.28	1.015		2.99083	0.803846	0	-0.215394		2.99083	0.803846	0	-0.215394		3.15102	1.00016	0.011269		2.97225	0.783311	0	-0.23593		2.97225	0.783311	0	-0.23593		2.99083	0.803846	0	-0.215394
27.3	1.009		2.98701	0.802279	0	-0.216193		2.98701	0.802279	0	-0.216193		3.14577	0.995804	0.00883944		2.96956	0.782243	0	-0.236229		2.96956	0.782243	0	-0.236229		2.98701	0.802279	0	-0.216193
27.32	1.001		2.98172	0.799616	0	-0.217139		2.98172	0.799616	0	-0.217139		3.13743	0.989875	0.00519598		2.9656	0.780346	0	-0.236409		2.9656	0.780346	0	-0.236409		2.98172	0.799616	0	-0.217139
27.34	0.992		2.97548	0.795886	0	-0.218013		2.97548	0.795886	0	-0.218013		3.13029	0.983184	0.00212534		2.96042	0.777501	0	-0.236398		2.96042	0.777501	0	-0.236398		2.97548	0.795886	0	-0.218013
27.36	0.982		2.9683	0.791115	0	-0.218814		2.9683	0.791115	0	-0.218814		3.12239	0.975705	-0.00118419		2.95446	0.773749	0	-0.236181		2.95446	0.773749	0	-0.236181		2.9683	0.791115	0	-0.218814
27.38	0.97		2.9596	0.785165	0	-0.219702		2.9596	0.785165	0	-0.219702		3.11137	0.966667	-0.00570483		2.94724	0.768986	0	-0.23588		2.94724	0.768986	0	-0.23588		2.9596	0.785165	0	-0.219702
27.4	0.957		2.94992	0.778094	0	-0.220453		2.94992	0.778094	0	-0.220453		3.10146	0.956858	-0.00966736		2.9392	0.76327	0	-0.235276		2.9392	0.76327	0	-0.235276		2.94992	0.778094	0	-0.220453
27.42	0.943		2.93927	0.769956	0	-0.22106		2.93927	0.769956	0	-0.22106		3.09078	0.946263	-0.0138578		2.93036	0.75665	0	-0.234365		2.93036	0.75665	0	-0.234365		2.93927	0.769956	0	-0.22106
27.44	0.927		2.92707	0.760642	0	-0.22167		2.92707	0.760642	0	-0.22167		3.07691	0.934136	-0.0192626		2.92023	0.749038	0	-0.233274		2.92023	0.749038	0	-0.233274		2.92707	0.760642	0	-0.22167
27.46	0.91		2.91387	0.750232	0	-0.222053		2.91387	0.750232	0	-0.222053		3.06404	0.92123	-0.024136		2.90927	0.7405	0	-0.231785		2.90927	0.7405	0	-0.231785		2.91387	0.750232	0	-0.222053
27.48	0.892		2.89968	0.738802	0	-0.222193		2.89968	0.738802	0	-0.222193		3.05036	0.907549	-0.0292301		2.89749	0.731096	0	-0.229898		2.89749	0.731096	0	-0.229898		2.89968	0.738802	0	-0.222193
27.5	0.874		2.88512	0.726574	0	-0.221914		2.88512	0.726574	0	-0.221914		3.03828	0.893821	-0.0335492		2.8854	0.72101	0	-0.227478		2.8854	0.72101	0	-0.227478		2.88512	0.726574	0	-0.221914
27.52	0.855		2.86967	0.713584	0	-0.221402		2.86967	0.713584	0	-0.221402		3.02365	0.879344	-0.0388209		2.87257	0.710267	0	-0.224719		2.87257	0.710267	0	-0.224719		2.86967	0.713584	0	-0.221402
27.54	0.835		2.85331	0.699868	0	-0.220619		2.85331	0.699868	0	-0.220619		3.00812	0.864109	-0.0443444		2.85899	0.698893	0	-0.221594		2.85899	0.698893	0	-0.221594		2.85331	0.699868	0	-0.220619
27.56	0.814		2.83605	0.685465	0	-0.219526		2.83605	0.685465	0	-0.219526		2.99169	0.848122	-0.0501092		2.84466	0.686917	0	-0.218073		2.84466	0.686917	0	-0.218073		2.83605	0.685465	0	-0.219526
27.58	0.794		2.81908	0.670702	0	-0.217795		2.81908	0.670702	0	-0.217795		2.9792	0.832758	-0.0541217		2.83057	0.674609	0	-0.213888		2.83057	0.674609	0	-0.213888		2.81908	0.670702	0	-0.217795
27.6	0.773		2.80132	0.655563	0	-0.215805		2.80132	0.655563	0	-0.215805		2.96255	0.816736	-0.0597583		2.81583	0.66195	0	-0.209418		2.81583	0.66195	0	-0.209418		2.80132	0.655563	0	-0.215805
27.62	0.753		2.78395	0.640316	0	-0.213221		2.78395	0.640316	0	-0.213221		2.9496	0.801319	-0.0637363		2.8014	0.649163	0	-0.204373		2.8014	0.649163	0	-0.204373		2.78395	0.640316	0	-0.213221
27.64	0.733		2.76645	0.625041	0	-0.210271		2.76645	0.625041	0	-0.210271		2.93497	0.785934	-0.0683188		2.78688	0.636313	0	-0.198999		2.78688	0.636313	0	-0.198999		2.76645	0.625041	0	-0.210271
27.66	0.714		2.74945	0.609937	0	-0.206829		2.74945	0.609937	0	-0.206829		2.92244	0.77119	-0.0719342		2.76698	0.622251	0	-0.194515		2.76698	0.622251	0	-0.194515		2.74945	0.609937	0	-0.206829
27.68	0.696		2.73302	0.595159	0	-0.202979		2.73302	0.595159	0	-0.202979		2.91057	0.757137	-0.0751895		2.73916	0.605646	0	-0.192492		2.73916	0.605646	0	-0.192492		2.73302	0.595159	0	-0.202979
27.7	0.678		2.71663	0.5807	0	-0.198923		2.71663	0.5807	0	-0.198923		2.89685	0.743146	-0.0791368		2.7114	0.587378	0	-0.192245		2.7114	0.587378	0	-0.192245		2.71663	0.5807	0	-0.198923
27.72	0.662		2.70146	0.566803	0	-0.194399		2.70146	0.566803	0	-0.194399		2.88761	0.730408	-0.0811464		2.6857	0.568508	0	-0.192695		2.6857	0.568508	0	-0.192695		2.70146	0.566803	0	-0.194399
27.74	0.648		2.68761	0.553655	0	-0.189565		2.68761	0.553655	0	-0.189565		2.88007	0.719053	-0.0824077		2.66225	0.549813	0	-0.193407		2.66225	0.549813	0	-0.193407		2.68761	0.553655	0	-0.189565
27.76	0.635		2.67458	0.541276	0	-0.184684		2.67458	0.541276	0	-0.184684		2.87153	0.70848	-0.0840529		2.64019	0.531659	0	-0.1943		2.64019	0.531659	0	-0.1943		2.67458	0.541276	0	-0.184684
27.78	0.623		2.66239	0.529675	0	-0.179796		2.66239	0.529675	0	-0.179796		2.86343	0.698615	-0.0854805		2.61953	0.514298	0	-0.195173		2.61953	0.514298	0	-0.195173		2.66239	0.529675	0	-0.179796
27.8	0.614		2.65223	0.519089	0	-0.174708		2.65223	0.519089	0	-0.174708		2.86081	0.690665	-0.084615		2.60233	0.498268	0	-0.195529		2.60233	0.498268	0	-0.195529		2.65223	0.519089	0	-0.174708
27.82	0.607		2.64363	0.509583	0	-0.169749		2.64363	0.509583	0	-0.169749		2.85844	0.684194	-0.0836646		2.58777	0.483773	0	-0.195559		2.58777	0.483773	0	-0.195559		2.64363	0.509583	0	-0.169749
27.84	0.602		2.63664	0.501204	0	-0.165016		2.63664	0.501204	0	-0.165016		2.85739	0.679148	-0.0821944		2.57593	0.470949	0	-0.195272		2.57593	0.470949	0	-0.195272		2.63664	0.501204	0	-0.165016
27.86	0.599		2.63129	0.493984	0	-0.160595		2.63129	0.493984	0	-0.160595		2.85782	0.675524	-0.0801479		2.56687	0.45988	0	-0.1947		2.56687	0.45988	0	-0.1947		2.63129	0.493984	0	-0.160595
27.88	0.598		2.62762	0.487946	0	-0.156558		2.62762	0.487946	0	-0.156558		2.85976	0.673331	-0.0775241		2.56064	0.450618	0	-0.193887		2.56064	0.450618	0	-0.193887		2.62762	0.487946	0	-0.156558
27.9	0.6		2.62623	0.48322	0	-0.152855		2.62623	0.48322	0	-0.152855		2.86565	0.673193	-0.0733312		2.5583	0.443367	0	-0.192707		2.5583	0.443367	0	-0.192707		2.62623	0.48322	0	-0.152855
27.92	0.604		2.62662	0.479798	0	-0.149737		2.62662	0.479798	0	-0.149737		2.87163	0.674608	-0.0691934		2.55895	0.438121	0	-0.191415		2.55895	0.438121	0	-0.191415		2.62662	0.479798	0	-0.149737
27.94	0.611		2.62937	0.477794	0	-0.147112		2.62937	0.477794	0	-0.147112		2.88136	0.678137	-0.0636077		2.56362	0.43505	0	-0.189856		2.56362	0.43505	0	-0.189856		2.62937	0.477794	0	-0.147112
27.96	0.619		2.63337	0.477077	0	-0.145309		2.63337	0.477077	0	-0.145309		2.88869	0.682633	-0.0591374		2.57039	0.433962	0	-0.188424		2.57039	0.433962	0	-0.188424		2.63337	0.477077	0	-0.145309
27.98	0.631		2.64034	0.477887	0	-0.143885		2.64034	0.477887	0	-0.143885		2.90363	0.689848	-0.0516332		2.58219	0.435244	0	-0.186528		2.58219	0.435244	0	-0.186528		2.64034	0.477887	0	-0.143885
28	0.644		2.6486	0.480094	0	-0.143351		2.6486	0.480094	0	-0.143351		2.91481	0.698131	-0.0458483		2.59619	0.438714	0	-0.184731		2.59619	0.438714	0	-0.184731		2.6486	0.480094	0	-0.143351
28.02	0.659		2.65869	0.483711	0	-0.14346		2.65869	0.483711	0	-0.14346		2.92857	0.707929	-0.0391306		2.61326	0.444425	0	-0.182746		2.61326	0.444425	0	-0.182746		2.65869	0.483711	0	-0.14346
28.04	0.676		2.67059	0.488762	0	-0.144179		2.67059	0.488762	0	-0.144179		2.94388	0.719318	-0.0319287		2.63342	0.452458	0	-0.180483		2.63342	0.452458	0	-0.180483		2.67059	0.488762	0	-0.144179
28.06	0.695		2.6843	0.495282	0	-0.145464		2.6843	0.495282	0	-0.145464		2.96057	0.732331	-0.0243184		2.65664	0.462921	0	-0.177825		2.65664	0.462921	0	-0.177825		2.6843	0.495282	0	-0.145464
28.08	0.716		2.69983	0.503315	0	-0.147265		2.69983	0.503315	0	-0.147265		2.9786	0.746992	-0.0163307		2.68294	0.475949	0	-0.174632		2.68294	0.475949	0	-0.174632		2.69983	0.503315	0	-0.147265
28.1	0.738		2.71657	0.51279	0	-0.149649		2.71657	0.51279	0	-0.149649		2.9955	0.762631	-0.00899186		2.7113	0.491489	0	-0.17095		2.7113	0.491489	0	-0.17095		2.71657	0.51279	0	-0.149649
28.12	0.761		2.73447	0.523656	0	-0.15248		2.73447	0.523656	0	-0.15248		3.01286	0.779201	-0.00163114		2.74161	0.509529	0	-0.166607		2.74161	0.509529	0	-0.166607		2.73447	0.523656	0	-0.15248
28.14	0.785		2.75349	0.535882	0	-0.155637		2.75349	0.535882	0	-0.155637		3.03078	0.796708	0.0057986		2.77382	0.530087	0	-0.161432		2.77382	0.530087	0	-0.161432		2.75349	0.535882	0	-0.155637
28.16	0.81		2.77357	0.549453	0	-0.159012		2.77357	0.549453	0	-0.159012		3.04928	0.815161	0.0132917		2.79279	0.549662	0	-0.158802		2.79279	0.549662	0	-0.158802		2.77357	0.549453	0	-0.159012
28.18	0.835		2.79411	0.564228	0	-0.162642		2.79411	0.564228	0	-0.162642		3.06589	0.833828	0.0198387		2.80984	0.568148	0	-0.158722		2.80984	0.568148	0	-0.158722		2.79411	0.564228	0	-0.162642
28.2	0.86		2.81501	0.58009	0	-0.16638		2.81501	0.58009	0	-0.16638		3.08234	0.852676	0.0261722		2.82719	0.585977	0	-0.160493		2.82719	0.585977	0	-0.160493		2.81501	0.58009	0	-0.16638
28.22	0.886		2.8368	0.59709	0	-0.16996		2.8368	0.59709	0	-0.16996		3.10113	0.872463	0.033324		2.84528	0.603585	0	-0.163465		2.84528	0.603585	0	-0.163465		2.8368	0.59709	0	-0.16996
28.24	0.91		2.8577	0.614832	0	-0.17378		2.8577	0.614832	0	-0.17378		3.11318	0.890891	0.0375366		2.86264	0.620927	0	-0.167684		2.86264	0.620927	0	-0.167684		2.8577	0.614832	0	-0.17378
28.26	0.935		2.87934	0.633423	0	-0.177193		2.87934	0.633423	0	-0.177193		3.13119	0.910269	0.044109		2.8806	0.63831	0	-0.172306		2.8806	0.63831	0	-0.172306		2.87934	0.633423	0	-0.177193
28.28	0.958		2.89994	0.652496	0	-0.180667		2.89994	0.652496	0	-0.180667		3.14241	0.928217	0.0477313		2.89771	0.655582	0	-0.17758		2.89771	0.655582	0	-0.17758		2.89994	0.652496	0	-0.180667
28.3	0.98		2.91998	0.671884	0	-0.183908		2.91998	0.671884	0	-0.183908		3.15486	0.945549	0.0517835		2.91434	0.672725	0	-0.183067		2.91434	0.672725	0	-0.183067		2.91998	0.671884	0	-0.183908
28.32	1.001		2.93939	0.691438	0	-0.186869		2.93939	0.691438	0	-0.186869		3.16661	0.962233	0.0554506		2.93045	0.689704	0	-0.188603		2.93045	0.689704	0	-0.188603		2.93939	0.691438	0	-0.186869
28.34	1.02		2.95751	0.71086	0	-0.189688		2.95751	0.71086	0	-0.189688		3.17529	0.977445	0.057767		2.9455	0.706338	0	-0.19421		2.9455	0.706338	0	-0.19421		2.95751	0.71086	0	-0.189688
28.36	1.038		2.97487	0.730052	0	-0.192148		2.97487	0.730052	0	-0.192148		3.18523	0.992018	0.060555		2.95991	0.722598	0	-0.199602		2.95991	0.722598	0	-0.199602		2.97487	0.730052	0	-0.192148
28.38	1.054		2.99083	0.748755	0	-0.194436		2.99083	0.748755	0	-0.194436		3.19203	1.00508	0.0619822		2.97225	0.738055	0	-0.205137		2.97225	0.738055	0	-0.205137		2.99083	0.748755	0	-0.194436
28.4	1.067		3.00472	0.766565	0	-0.196712		3.00472	0.766565	0	-0.196712		3.1953	1.01583	0.061922		2.98204	0.752236	0	-0.211042		2.98204	0.752236	0	-0.211042		3.00472	0.766565	0	-0.196712
28.42	1.079		3.01762	0.783477	0	-0.198602		3.01762	0.783477	0	-0.198602		3.20173	1.02597	0.0631663		2.99113	0.765301	0	-0.216779		2.99113	0.765301	0	-0.216779		3.01762	0.783477	0	-0.198602
28.44	1.088		3.02836	0.799128	0	-0.20052		3.02836	0.799128	0	-0.20052		3.20246	1.0337	0.0620334		2.9987	0.777123	0	-0.222525		2.9987	0.777123	0	-0.222525		3.02836	0.799128	0	-0.20052
28.46	1.095		3.03743	0.813382	0	-0.202282		3.03743	0.813382	0	-0.202282		3.2041	1.03997	0.0612981		3.0051	0.787702	0	-0.227962		3.0051	0.787702	0	-0.227962		3.03743	0.813382	0	-0.202282
28.48	1.099		3.04421	0.825938	0	-0.204107		3.04421	0.825938	0	-0.204107		3.20196	1.04388	0.0590257		3.00988	0.796903	0	-0.233141		3.00988	0.796903	0	-0.233141		3.04421	0.825938	0	-0.204107
28.5	1.101		3.04923	0.836719	0	-0.205825		3.04923	0.836719	0	-0.205825		3.2006	1.0463	0.0571208		3.01341	0.80473	0	-0.237814		3.01341	0.80473	0	-0.237814		3.04923	0.836719	0	-0.205825
28.52	1.101		3.05247	0.84566	0	-0.20748		3.05247	0.84566	0	-0.20748		3.19788	1.04716	0.0547027		3.0157	0.811178	0	-0.241962		3.0157	0.811178	0	-0.241962		3.05247	0.84566	0	-0.20748
28.54	1.098		3.05333	0.852527	0	-0.209289		3.05333	0.852527	0	-0.209289		3.19153	1.04564	0.0508415		3.0163	0.81612	0	-0.245696		3.0163	0.81612	0	-0.245696		3.05333	0.852527	0	-0.209289
28.56	1.094		3.05295	0.857484	0	-0.210891		3.05295	0.857484	0	-0.210891		3.18831	1.04343	0.0483599		3.01604	0.819691	0	-0.248684		3.01604	0.819691	0	-0.248684		3.05295	0.857484	0	-0.210891
28.58	1.087		3.0502	0.860316	0	-0.212704		3.0502	0.860316	0	-0.212704		3.17935	1.03879	0.0435693		3.0141	0.821762	0	-0.251258		3.0141	0.821762	0	-0.251258		3.0502	0.860316	0	-0.212704
28.6	1.078		3.04561	0.861027	0	-0.214527		3.04561	0.861027	0	-0.214527		3.17119	1.03263	0.0392138		3.01086	0.822348	0	-0.253206		3.01086	0.822348	0	-0.253206		3.04561	0.861027	0	-0.214527
28.62	1.067		3.03919	0.859631	0	-0.216367		3.03919	0.859631	0	-0.216367		3.16161	1.0249	0.034373		3.00633	0.821466	0	-0.254532		3.00633	0.821466	0	-0.254532		3.03919	0.859631	0	-0.216367
28.64	1.055		3.03153	0.856323	0	-0.218044		3.03153	0.856323	0	-0.218044		3.15314	1.0164	0.0301024		3.00094	0.819253	0	-0.255113		3.00094	0.819253	0	-0.255113		3.03153	0.856323	0	-0.218044
28.66	1.041		3.02211	0.851098	0	-0.219758		3.02211	0.851098	0	-0.219758		3.14145	1.0063	0.0246015		2.9943	0.815709	0	-0.255147		2.9943	0.815709	0	-0.255147		3.02211	0.851098	0	-0.219758
28.68	1.026		3.01151	0.844138	0	-0.221306		3.01151	0.844138	0	-0.221306		3.13092	0.995428	0.019699		2.98683	0.810955	0	-0.254489		2.98683	0.810955	0	-0.254489		3.01151	0.844138	0	-0.221306
28.7	1.01		2.99979	0.8356	0	-0.222694		2.99979	0.8356	0	-0.222694		3.11956	0.983752	0.0145716		2.97856	0.805098	0	-0.253196		2.97856	0.805098	0	-0.253196		2.99979	0.8356	0	-0.222694
28.72	0.994		2.98757	0.825792	0	-0.223748		2.98757	0.825792	0	-0.223748		3.10988	0.972043	0.0102485		2.96995	0.798346	0	-0.251193		2.96995	0.798346	0	-0.251193		2.98757	0.825792	0	-0.223748
28.74	0.977		2.97436	0.814805	0	-0.224667		2.97436	0.814805	0	-0.224667		3.09761	0.959522	0.00495738		2.95949	0.790439	0	-0.249033		2.95949	0.790439	0	-0.249033		2.97436	0.814805	0	-0.224667
28.76	0.959		2.96016	0.802719	0	-0.225429		2.96016	0.802719	0	-0.225429		3.08459	0.946209	-0.000522265		2.9477	0.781344	0	-0.246804		2.9477	0.781344	0	-0.246804		2.96016	0.802719	0	-0.225429
28.78	0.942		2.94619	0.789937	0	-0.225677		2.94619	0.789937	0	-0.225677		3.07562	0.933599	-0.00420921		2.93611	0.771458	0	-0.244156		2.93611	0.771458	0	-0.244156		2.94619	0.789937	0	-0.225677
28.8	0.926		2.93257	0.776785	0	-0.225485		2.93257	0.776785	0	-0.225485		3.06716	0.921687	-0.00759896		2.9248	0.761101	0	-0.241169		2.9248	0.761101	0	-0.241169		2.93257	0.776785	0	-0.225485
28.82	0.909		2.91821	0.763211	0	-0.225234		2.91821	0.763211	0	-0.225234		3.0544	0.909005	-0.0126873		2.91287	0.750265	0	-0.238179		2.91287	0.750265	0	-0.238179		2.91821	0.763211	0	-0.225234
28.84	0.894		2.90486	0.749645	0	-0.224398		2.90486	0.749645	0	-0.224398		3.04808	0.897728	-0.0150054		2.90179	0.739335	0	-0.234709		2.90179	0.739335	0	-0.234709		2.90486	0.749645	0	-0.224398
28.86	0.88		2.89208	0.736279	0	-0.223255		2.89208	0.736279	0	-0.223255		3.04065	0.887168	-0.0177283		2.89118	0.728488	0	-0.231046		2.89118	0.728488	0	-0.231046		2.89208	0.736279	0	-0.223255
28.88	0.867		2.87992	0.723263	0	-0.221854		2.87992	0.723263	0	-0.221854		3.03375	0.877311	-0.0201678		2.88108	0.717865	0	-0.227252		2.88108	0.717865	0	-0.227252		2.87992	0.723263	0	-0.221854
28.9	0.856		2.86903	0.710867	0	-0.220089		2.86903	0.710867	0	-0.220089		3.02987	0.868876	-0.0213107		2.87204	0.707702	0	-0.223254		2.87204	0.707702	0	-0.223254		2.86903	0.710867	0	-0.220089
28.92	0.847		2.85951	0.699304	0	-0.218066		2.85951	0.699304	0	-0.218066		3.02733	0.86189	-0.0218756		2.86414	0.698188	0	-0.219181		2.86414	0.698188	0	-0.219181		2.85951	0.699304	0	-0.218066
28.94	0.839		2.85084	0.68859	0	-0.216024		2.85084	0.68859	0	-0.216024		3.02366	0.855647	-0.0228904		2.85694	0.689346	0	-0.215267		2.85694	0.689346	0	-0.215267		2.85084	0.68859	0	-0.216024
28.96	0.833		2.84363	0.678884	0	-0.213836		2.84363	0.678884	0	-0.213836		3.02299	0.850836	-0.0226474		2.85095	0.681316	0	-0.211404		2.85095	0.681316	0	-0.211404		2.84363	0.678884	0	-0.213836
28.98	0.83		2.83853	0.670454	0	-0.211441		2.83853	0.670454	0	-0.211441		3.02615	0.848207	-0.0208362		2.84672	0.674329	0	-0.207566		2.84672	0.674329	0	-0.207566		2.83853	0.670454	0	-0.211441
29	0.829		2.83506	0.663372	0	-0.209115		2.83506	0.663372	0	-0.209115		3.02895	0.847092	-0.0192073		2.84383	0.668451	0	-0.204037		2.84383	0.668451	0	-0.204037		2.83506	0.663372	0	-0.209115
29.02	0.83		2.83324	0.657694	0	-0.20691		2.83324	0.657694	0	-0.20691		3.03303	0.847474	-0.0170921		2.84233	0.663734	0	-0.200871		2.84233	0.663734	0	-0.200871		2.83324	0.657694	0	-0.20691
29.04	0.834		2.83371	0.653611	0	-0.204721		2.83371	0.653611	0	-0.204721		3.04088	0.850089	-0.013474		2.84272	0.660343	0	-0.197989		2.84272	0.660343	0	-0.197989		2.83371	0.653611	0	-0.204721
29.06	0.84		2.83594	0.651138	0	-0.202783		2.83594	0.651138	0	-0.202783		3.04835	0.85426	-0.010089		2.84457	0.658292	0	-0.195629		2.84457	0.658292	0	-0.195629		2.83594	0.651138	0	-0.202783
29.08	0.848		2.83993	0.65029	0	-0.201108		2.83993	0.65029	0	-0.201108		3.05709	0.859978	-0.00626		2.84788	0.657598	0	-0.1938		2.84788	0.657598	0	-0.1938		2.83993	0.65029	0	-0.201108
29.1	0.859		2.84631	0.651234	0	-0.199547		2.84631	0.651234	0	-0.199547		3.06957	0.868002	-0.000978246		2.85317	0.6584	0	-0.192382		2.85317	0.6584	0	-0.192382		2.84631	0.651234	0	-0.199547
29.12	0.872		2.85451	0.653972	0	-0.1983		2.85451	0.653972	0	-0.1983		3.0816	0.877632	0.00399755		2.85999	0.660697	0	-0.191575		2.85999	0.660697	0	-0.191575		2.85451	0.653972	0	-0.1983
29.14	0.886		2.86395	0.658363	0	-0.197485		2.86395	0.658363	0	-0.197485		3.09243	0.888112	0.00836822		2.86782	0.664371	0	-0.191477		2.86782	0.664371	0	-0.191477		2.86395	0.658363	0	-0.197485
29.16	0.903		2.87576	0.664603	0	-0.19671		2.87576	0.664603	0	-0.19671		3.10873	0.900975	0.0148879		2.87763	0.66958	0	-0.191733		2.87763	0.66958	0	-0.191733		2.87576	0.664603	0	-0.19671
29.18	0.922		2.8894	0.67272	0	-0.19615		2.8894	0.67272	0	-0.19615		3.12445	0.915486	0.0210247		2.88895	0.676343	0	-0.192526		2.88895	0.676343	0	-0.192526		2.8894	0.67272	0	-0.19615
29.2	0.942		2.90427	0.682595	0	-0.195906		2.90427	0.682595	0	-0.195906		3.13894	0.930879	0.0265137		2.9013	0.684556	0	-0.193945		2.9013	0.684556	0	-0.193945		2.90427	0.682595	0	-0.195906
29.22	0.963		2.92031	0.694141	0	-0.19587		2.92031	0.694141	0	-0.19587		3.15402	0.947173	0.0321206		2.91461	0.694137	0	-0.195874		2.91461	0.694137	0	-0.195874		2.92031	0.694141	0	-0.19587
29.24	0.986		2.93807	0.707454	0	-0.195788		2.93807	0.707454	0	-0.195788		3.17207	0.965182	0.0388271		2.92936	0.70516	0	-0.198081		2.92936	0.70516	0	-0.198081		2.93807	0.707454	0	-0.195788
29.26	1.009		2.95637	0.722307	0	-0.195937		2.95637	0.722307	0	-0.195937		3.18634	0.983266	0.0438175		2.94455	0.71743	0	-0.200814		2.94455	0.71743	0	-0.200814		2.95637	0.722307	0	-0.195937
29.28	1.033		2.97571	0.738676	0	-0.196019		2.97571	0.738676	0	-0.196019		3.20313	1.00232	0.0497345		2.96061	0.730919	0	-0.203775		2.96061	0.730919	0	-0.203775		2.97571	0.738676	0	-0.196019
29.3	1.058		2.99606	0.756556	0	-0.195958		2.99606	0.756556	0	-0.195958		3.22032	1.0223	0.0556829		2.97594	0.745173	0	-0.207341		2.97594	0.745173	0	-0.207341		2.99606	0.756556	0	-0.195958
29.32	1.083		3.01681	0.775777	0	-0.195859		3.01681	0.775777	0	-0.195859		3.23559	1.04237	0.0607021		2.99056	0.759853	0	-0.211783		2.99056	0.759853	0	-0.211783		3.01681	0.775777	0	-0.195859
29.34	1.107		3.0373	0.796021	0	-0.195802		3.0373	0.796021	0	-0.195802		3.24848	1.06173	0.0646314		3.005	0.774849	0	-0.216974		3.005	0.774849	0	-0.216974		3.0373	0.796021	0	-0.195802
29.36	1.131		3.05799	0.817195	0	-0.195506		3.05799	0.817195	0	-0.195506		3.26332	1.0813	0.0692699		3.01959	0.790176	0	-0.222525		3.01959	0.790176	0	-0.222525		3.05799	0.817195	0	-0.195506
29.38	1.155		3.07886	0.839222	0	-0.194923		3.07886	0.839222	0	-0.194923		3.2779	1.101	0.0736968		3.0343	0.805841	0	-0.228304		3.0343	0.805841	0	-0.228304		3.07886	0.839222	0	-0.194923
29.4	1.178		3.09927	0.861851	0	-0.194201		3.09927	0.861851	0	-0.194201		3.29001	1.11994	0.0770021		3.04868	0.821715	0	-0.234337		3.04868	0.821715	0	-0.234337		3.09927	0.861851	0	-0.194201
29.42	1.199		3.11855	0.884672	0	-0.193485		3.11855	0.884672	0	-0.193485		3.29928	1.13731	0.0790641		3.06227	0.837555	0	-0.240602		3.06227	0.837555	0	-0.240602		3.11855	0.884672	0	-0.193485
29.44	1.22		3.13777	0.907713	0	-0.192349		3.13777	0.907713	0	-0.192349		3.31245	1.155	0.0826864		3.07582	0.853406	0	-0.246657		3.07582	0.853406	0	-0.246657		3.13777	0.907713	0	-0.192349
29.46	1.239		3.15574	0.930605	0	-0.191198		3.15574	0.930605	0	-0.191198		3.32022	1.17095	0.0839976		3.08849	0.869039	0	-0.252765		3.08849	0.869039	0	-0.252765		3.15574	0.930605	0	-0.191198
29.48	1.256		3.17237	0.953023	0	-0.190025		3.17237	0.953023	0	-0.190025		3.32743	1.18542	0.0850486		3.10021	0.884256	0	-0.258792		3.10021	0.884256	0	-0.258792		3.17237	0.953023	0	-0.190025
29.5	1.271		3.18758	0.974682	0	-0.188841		3.18758	0.974682	0	-0.188841		3.33343	1.19836	0.0855779		3.11093	0.898882	0	-0.26464		3.11093	0.898882	0	-0.26464		3.18758	0.974682	0	-0.188841
29.52	1.285		3.20188	0.995533	0	-0.187471		3.20188	0.995533	0	-0.187471		3.34075	1.21068	0.0866392		3.12101	0.912899	0	-0.270106		3.12101	0.912899	0	-0.270106		3.20188	0.995533	0	-0.187471
29.54	1.296		3.21409	1.01512	0	-0.186372		3.21409	1.01512	0	-0.186372		3.34236	1.22038	0.0853243		3.12919	0.925879	0	-0.275615		3.12919	0.925879	0	-0.275615		3.21409	1.01512	0	-0.186372
29.56	1.306		3.22529	1.03346	0	-0.18516		3.22529	1.03346	0	-0.18516		3.34781	1.22962	0.0856165		3.13558	0.937529	0	-0.281096		3.13558	0.937529	0	-0.281096		3.22529	1.03346	0	-0.18516
29.58	1.313		3.23431	1.05016	0	-0.184306		3.23431	1.05016	0	-0.184306		3.34714	1.23618	0.0833842		3.14072	0.947802	0	-0.286661		3.14072	0.947802	0	-0.286661		3.23431	1.05016	0	-0.184306
29.6	1.318		3.24165	1.06506	0	-0.183641		3.24165	1.06506	0	-0.183641		3.34797	1.24135	0.081816		3.1449	0.956753	0	-0.291946		3.1449	0.956753	0	-0.291946		3.24165	1.06506	0	-0.183641
29.62	1.32		3.24668	1.07784	0	-0.183421		3.24668	1.07784	0	-0.183421		3.34483	1.24398	0.0786514		3.14777	0.964302	0	-0.29696		3.14777	0.964302	0	-0.29696		3.24668	1.07784	0	-0.183421
29.64	1.321		3.25053	1.08864	0	-0.183265		3.25053	1.08864	0	-0.183265		3.34525	1.24608	0.0770242		3.14996	0.970597	0	-0.301312		3.14996	0.970597	0	-0.301312		3.25053	1.08864	0	-0.183265
29.66	1.32		3.25266	1.09738	0	-0.183431		3.25266	1.09738	0	-0.183431		3.34201	1.2464	0.0739241		3.15117	0.975643	0	-0.305164		3.15117	0.975643	0	-0.305164		3.25266	1.09738	0	-0.183431
29.68	1.316		3.25244	1.10375	0	-0.184158		3.25244	1.10375	0	-0.184158		3.33563	1.24423	0.0695987		3.15105	0.979331	0	-0.308581		3.15105	0.979331	0	-0.308581		3.25244	1.10375	0	-0.184158
29.7	1.311		3.25102	1.10796	0	-0.185044		3.25102	1.10796	0	-0.185044		3.33263	1.24151	0.0667653		3.15024	0.981789	0	-0.311214		3.15024	0.981789	0	-0.311214		3.25102	1.10796	0	-0.185044
29.72	1.304		3.24784	1.10994	0	-0.186321		3.24784	1.10994	0	-0.186321		3.32598	1.237	0.0624943		3.14843	0.983012	0	-0.313254		3.14843	0.983012	0	-0.313254		3.24784	1.10994	0	-0.186321
29.74	1.295		3.24291	1.10967	0	-0.187997		3.24291	1.10967	0	-0.187997		3.31856	1.23091	0.0579995		3.14562	0.982994	0	-0.314673		3.14562	0.982994	0	-0.314673		3.24291	1.10967	0	-0.187997
29.76	1.285		3.2368	1.10732	0	-0.189862		3.2368	1.10732	0	-0.189862		3.31232	1.22409	0.0540945		3.14213	0.981846	0	-0.315339		3.14213	0.981846	0	-0.315339		3.2368	1.10732	0	-0.189862
29.78	1.273		3.22897	1.10285	0	-0.192122		3.22897	1.10285	0	-0.192122		3.30276	1.21553	0.0489119		3.13767	0.979546	0	-0.315429		3.13767	0.979546	0	-0.315429		3.22897	1.10285	0	-0.192122
29.8	1.261		3.22059	1.09665	0	-0.194346		3.22059	1.09665	0	-0.194346		3.29716	1.20714	0.0454725		3.1329	0.976302	0	-0.31469		3.1329	0.976302	0	-0.31469		3.22059	1.09665	0	-0.194346
29.82	1.247		3.21058	1.08861	0	-0.196946		3.21058	1.08861	0	-0.196946		3.28607	1.19691	0.0398553		3.12715	0.972051	0	-0.313505		3.12715	0.972051	0	-0.313505		3.21058	1.08861	0	-0.196946
29.84	1.233		3.2001	1.07909	0	-0.19948		3.2001	1.07909	0	-0.19948		3.27917	1.18685	0.0360899		3.11976	0.96654	0	-0.312026		3.11976	0.96654	0	-0.312026		3.2001	1.07909	0	-0.19948
29.86	1.218		3.18863	1.06816	0	-0.202145		3.18863	1.06816	0	-0.202145		3.26922	1.17583	0.0311512		3.11167	0.959894	0	-0.310413		3.11167	0.959894	0	-0.310413		3.18863	1.06816	0	-0.202145
29.88	1.203		3.17679	1.05611	0	-0.204714		3.17679	1.05611	0	-0.204714		3.26131	1.16486	0.0271688		3.10333	0.952341	0	-0.308484		3.10333	0.952341	0	-0.308484		3.17679	1.05611	0	-0.204714
29.9	1.188		3.16464	1.04316	0	-0.207181		3.16464	1.04316	0	-0.207181		3.25307	1.15383	0.023137		3.09476	0.94407	0	-0.306273		3.09476	0.94407	0	-0.306273		3.16464	1.04316	0	-0.207181
29.92	1.174		3.15284	1.0297	0	-0.209339		3.15284	1.0297	0	-0.209339		3.2472	1.14359	0.0201726		3.08644	0.935363	0	-0.30368		3.08644	0.935363	0	-0.30368		3.15284	1.0297	0	-0.209339
29.94	1.159		3.14029	1.01566	0	-0.211591		3.14029	1.01566	0	-0.211591		3.23678	1.13237	0.0154052		3.0776	0.926189	0	-0.301063		3.0776	0.926189	0	-0.301063		3.14029	1.01566	0	-0.211591
29.96	1.145		3.12816	1.00136	0	-0.213516		3.12816	1.00136	0	-0.213516		3.23093	1.12204	0.0126274		3.06905	0.916783	0	-0.298098		3.06905	0.916783	0	-0.298098		3.12816	1.00136	0	-0.213516
29.98	1.131		3.11594	0.986889	0	-0.215324		3.11594	0.986889	0	-0.215324		3.22278	1.11157	0.00896357		3.06043	0.907203	0	-0.29501		3.06043	0.907203	0	-0.29501		3.11594	0.986889	0	-0.215324
30	1.118		3.10424	0.972485	0	-0.21682		3.10424	0.972485	0	-0.21682		3.21718	1.10189	0.00643486		3.05219	0.897626	0	-0.291679		3.05219	0.897626	0	-0.291679		3.10424	0.972485	0	-0.21682
30.02	1.106		3.09313	0.958354	0	-0.218025		3.09313	0.958354	0	-0.218025		3.21194	1.09294	0.00410877		3.04436	0.888193	0	-0.288186		3.04436	0.888193	0	-0.288186		3.09313	0.958354	0	-0.218025
30.04	1.095		3.08267	0.944658	0	-0.218963		3.08267	0.944658	0	-0.218963		3.20724	1.08471	0.00206427		3.03699	0.87902	0	-0.284602		3.03699	0.87902	0	-0.284602		3.08267	0.944658	0	-0.218963
30.06	1.085		3.07291	0.931526	0	-0.219657		3.07291	0.931526	0	-0.219657		3.2031	1.07721	0.000291755		3.0301	0.870197	0	-0.280986		3.0301	0.870197	0	-0.280986		3.07291	0.931526	0	-0.219657
30.08	1.076		3.06387	0.919057	0	-0.220129		3.06387	0.919057	0	-0.220129		3.19951	1.07045	-0.00121117		3.02373	0.861796	0	-0.277389		3.02373	0.861796	0	-0.277389		3.06387	0.919057	0	-0.220129
30.1	1.069		3.0562	0.90751	0	-0.220222		3.0562	0.90751	0	-0.220222		3.19892	1.06525	-0.0014476		3.01832	0.853999	0	-0.273733		3.01832	0.853999	0	-0.273733		3.0562	0.90751	0	-0.220222
30.12	1.062		3.04877	0.896736	0	-0.22035		3.04877	0.896736	0	-0.22035		3.19451	1.05991	-0.00324565		3.01309	0.846707	0	-0.270379		3.01309	0.846707	0	-0.270379		3.04877	0.896736	0	-0.22035
30.14	1.056		3.04214	0.886784	0	-0.220316		3.04214	0.886784	0	-0.220316		3.19278	1.05537	-0.0039063		3.00841	0.839957	0	-0.267144		3.00841	0.839957	0	-0.267144		3.04214	0.886784	0	-0.220316
30.16	1.051		3.03632	0.877696	0	-0.220142		3.03632	0.877696	0	-0.220142		3.19148	1.05158	-0.00437055		3.00432	0.833781	0	-0.264057		3.00432	0.833781	0	-0.264057		3.03632	0.877696	0	-0.220142
30.18	1.047		3.03134	0.8695	0	-0.219847		3.03134	0.8695	0	-0.219847		3.19078	1.04854	-0.00457818		3.00081	0.828202	0	-0.261145		3.00081	0.828202	0	-0.261145		3.03134	0.8695	0	-0.219847
30.2	1.044		3.02721	0.86222	0	-0.219451		3.02721	0.86222	0	-0.219451		3.19067	1.04625	-0.00453729		2.99789	0.823239	0	-0.258432		2.99789	0.823239	0	-0.258432		3.02721	0.86222	0	-0.219451
30.22	1.042		3.02393	0.855872	0	-0.21897		3.02393	0.855872	0	-0.21897		3.19115	1.04473	-0.0042517		2.99558	0.818906	0	-0.255936		2.99558	0.818906	0	-0.255936		3.02393	0.855872	0	-0.21897
30.24	1.04		3.02091	0.850295	0	-0.218594		3.02091	0.850295	0	-0.218594		3.18981	1.04314	-0.00472566		2.99345	0.815094	0	-0.253795		2.99345	0.815094	0	-0.253795		3.02091	0.850295	0	-0.218594
30.26	1.039		3.01872	0.845528	0	-0.218124		3.01872	0.845528	0	-0.218124		3.191	1.04238	-0.00414299		2.99191	0.811833	0	-0.251819		2.99191	0.811833	0	-0.251819		3.01872	0.845528	0	-0.218124
30.28	1.038		3.01675	0.84143	0	-0.217754		3.01675	0.84143	0	-0.217754		3.19025	1.04155	-0.00437628		2.99052	0.809026	0	-0.250157		2.99052	0.809026	0	-0.250157		3.01675	0.84143	0	-0.217754
30.3	1.037		3.01498	0.837883	0	-0.217461		3.01498	0.837883	0	-0.217461		3.18962	1.04073	-0.00455392		2.98927	0.806595	0	-0.248749		2.98927	0.806595	0	-0.248749		3.01498	0.837883	0	-0.217461
30.32	1.036		3.01337	0.83479	0	-0.217228		3.01337	0.83479	0	-0.217228		3.18898	1.03991	-0.00473177		2.98814	0.804473	0	-0.247546		2.98814	0.804473	0	-0.247546		3.01337	0.83479	0	-0.217228
30.34	1.035		3.01189	0.832071	0	-0.217044		3.01189	0.832071	0	-0.217044		3.18834	1.03908	-0.0049063		2.98709	0.802605	0	-0.24651		2.98709	0.802605	0	-0.24651		3.01189	0.832071	0	-0.217044
30.36	1.033		3.00991	0.829486	0	-0.21707		3.00991	0.829486	0	-0.21707		3.18526	1.03743	-0.00607781		2.9857	0.800827	0	-0.245729		2.9857	0.800827	0	-0.245729		3.00991	0.829486	0	-0.21707
30.38	1.03		3.00737	0.826837	0	-0.217262		3.00737	0.826837	0	-0.217262		3.18169	1.03501	-0.00742855		2.98391	0.799004	0	-0.245095		2.98391	0.799004	0	-0.245095		3.00737	0.826837	0	-0.217262
30.4	1.026		3.0042	0.823962	0	-0.217581		3.0042	0.823962	0	-0.217581		3.17749	1.03181	-0.00900743		2.98168	0.797022	0	-0.244521		2.98168	0.797022	0	-0.244521		3.0042	0.823962	0	-0.217581
30.42	1.022		3.00096	0.820898	0	-0.217827		3.00096	0.820898	0	-0.217827		3.17508	1.02864	-0.00980895		2.97939	0.794909	0	-0.243817		2.97939	0.794909	0	-0.243817		3.00096	0.820898	0	-0.217827
30.44	1.016		2.99645	0.817338	0	-0.218356		2.99645	0.817338	0	-0.218356		3.16771	1.02384	-0.0126411		2.97621	0.79245	0	-0.243244		2.97621	0.79245	0	-0.243244		2.99645	0.817338	0	-0.218356
30.46	1.008		2.99059	0.813027	0	-0.219097		2.99059	0.813027	0	-0.219097		3.15927	1.01751	-0.0158431		2.97208	0.789469	0	-0.242655		2.97208	0.789469	0	-0.242655		2.99059	0.813027	0	-0.219097
30.48	1		2.98449	0.808102	0	-0.219649		2.98449	0.808102	0	-0.219649		3.1544	1.01122	-0.0175068		2.96778	0.786059	0	-0.241692		2.96778	0.786059	0	-0.241692		2.98449	0.808102	0	-0.219649
30.5	0.989		2.97639	0.802171	0	-0.22055		2.97639	0.802171	0	-0.22055		3.14203	1.00253	-0.0222192		2.96118	0.781697	0	-0.241024		2.96118	0.781697	0	-0.241024		2.97639	0.802171	0	-0.22055
30.52	0.977		2.96737	0.795255	0	-0.221353		2.96737	0.795255	0	-0.221353		3.13281	0.993118	-0.0255296		2.95368	0.776398	0	-0.24021		2.95368	0.776398	0	-0.24021		2.96737	0.795255	0	-0.221353
30.54	0.962		2.95623	0.787047	0	-0.222382		2.95623	0.787047	0	-0.222382		3.11787	0.98137	-0.0311183		2.94444	0.769941	0	-0.239488		2.94444	0.769941	0	-0.239488		2.95623	0.787047	0	-0.222382
30.56	0.946		2.94406	0.777635	0	-0.223196		2.94406	0.777635	0	-0.223196		3.10586	0.968879	-0.0353696		2.93433	0.762418	0	-0.238413		2.93433	0.762418	0	-0.238413		2.94406	0.777635	0	-0.223196
30.58	0.928		2.93029	0.76694	0	-0.223952		2.93029	0.76694	0	-0.223952		3.09057	0.95485	-0.0408786		2.9229	0.753778	0	-0.237114		2.9229	0.753778	0	-0.237114		2.93029	0.76694	0	-0.223952
30.6	0.908		2.91488	0.75491	0	-0.224581		2.91488	0.75491	0	-0.224581		3.07386	0.939308	-0.0468502		2.9101	0.743987	0	-0.235505		2.9101	0.743987	0	-0.235505		2.91488	0.75491	0	-0.224581
30.62	0.886		2.8978	0.741521	0	-0.225011		2.8978	0.741521	0	-0.225011		3.05563	0.922263	-0.053308		2.89592	0.733026	0	-0.233507		2.89592	0.733026	0	-0.233507		2.8978	0.741521	0	-0.225011
30.64	0.862		2.87902	0.726768	0	-0.225166		2.87902	0.726768	0	-0.225166		3.03583	0.903729	-0.0602629		2.88034	0.720892	0	-0.231042		2.88034	0.720892	0	-0.231042		2.87902	0.726768	0	-0.225166
30.66	0.836		2.85854	0.710671	0	-0.224961		2.85854	0.710671	0	-0.224961		3.01441	0.883723	-0.0677289		2.86333	0.707597	0	-0.228035		2.86333	0.707597	0	-0.228035		2.85854	0.710671	0	-0.224961
30.68	0.809		2.83692	0.693412	0	-0.22416		2.83692	0.693412	0	-0.22416		2.99372	0.862959	-0.0747227		2.84538	0.693285	0	-0.224287		2.84538	0.693285	0	-0.224287		2.83692	0.693412	0	-0.22416
30.7	0.78		2.81361	0.675012	0	-0.222879		2.81361	0.675012	0	-0.222879		2.96963	0.840792	-0.0829586		2.82603	0.677967	0	-0.219924		2.82603	0.677967	0	-0.219924		2.81361	0.675012	0	-0.222879
30.72	0.75		2.78919	0.655654	0	-0.220867		2.78919	0.655654	0	-0.220867		2.94606	0.817884	-0.0907923		2.80575	0.661785	0	-0.214736		2.80575	0.661785	0	-0.214736		2.78919	0.655654	0	-0.220867
30.74	0.719		2.76369	0.6355	0	-0.218087		2.76369	0.6355	0	-0.218087		2.92143	0.79429	-0.0988843		2.78458	0.644865	0	-0.208722		2.78458	0.644865	0	-0.208722		2.76369	0.6355	0	-0.218087
30.76	0.687		2.73715	0.6147	0	-0.214491		2.73715	0.6147	0	-0.214491		2.89559	0.770032	-0.10729		2.74615	0.623654	0	-0.205537		2.74615	0.623654	0	-0.205537		2.73715	0.6147	0	-0.214491
30.78	0.654		2.7096	0.593391	0	-0.210025		2.7096	0.593391	0	-0.210025		2.86846	0.745133	-0.116032		2.69948	0.597925	0	-0.20549		2.69948	0.597925	0	-0.20549		2.7096	0.593391	0	-0.210025
30.8	0.621		2.68164	0.571824	0	-0.204507		2.68164	0.571824	0	-0.204507		2.84241	0.720218	-0.124133		2.65214	0.569297	0	-0.207034		2.65214	0.569297	0	-0.207034		2.68164	0.571824	0	-0.204507
30.82	0.587		2.65276	0.550088	0	-0.198086		2.65276	0.550088	0	-0.198086		2.81352	0.694789	-0.133218		2.60322	0.538824	0	-0.20935		2.60322	0.538824	0	-0.20935		2.65276	0.550088	0	-0.198086
30.84	0.554		2.62415	0.528498	0	-0.19046		2.62415	0.528498	0	-0.19046		2.7878	0.669934	-0.140789		2.55477	0.507696	0	-0.211262		2.55477	0.507696	0	-0.211262		2.62415	0.528498	0	-0.19046
30.86	0.521		2.59533	0.507193	0	-0.181864		2.59533	0.507193	0	-0.181864		2.76026	0.645268	-0.148934		2.50596	0.476642	0	-0.212415		2.50596	0.476642	0	-0.212415		2.59533	0.507193	0	-0.181864
30.88	0.489		2.56694	0.486389	0	-0.172204		2.56694	0.486389	0	-0.172204		2.73424	0.621272	-0.156268		2.45787	0.446371	0	-0.212222		2.45787	0.446371	0	-0.212222		2.56694	0.486389	0	-0.172204
30.9	0.458		2.53905	0.466253	0	-0.161598		2.53905	0.466253	0	-0.161598		2.70862	0.59803	-0.163272		2.41065	0.417403	0	-0.210449		2.41065	0.417403	0	-0.210449		2.53905	0.466253	0	-0.161598
30.92	0.428		2.51175	0.446907	0	-0.150156		2.51175	0.446907	0	-0.150156		2.6832	0.575561	-0.17003		2.32815	0.385867	0	-0.211195		2.32815	0.385867	0	-0.211195		2.51175	0.446907	0	-0.150156
30.94	0.4		2.48569	0.428529	0	-0.137888		2.48569	0.428529	0	-0.137888		2.66038	0.554349	-0.175561		2.22844	0.352704	0	-0.213712		2.22844	0.352704	0	-0.213712		2.48569	0.428529	0	-0.137888
30.96	0.373		2.46036	0.411153	0	-0.125097		2.46036	0.411153	0	-0.125097		2.63663	0.534023	-0.181349		2.13157	0.320503	0	-0.215748		2.13157	0.320503	0	-0.215748		2.46036	0.411153	0	-0.125097
30.98	0.349		2.43701	0.394961	0	-0.111697		2.43701	0.394961	0	-0.111697		2.61769	0.515399	-0.185023		2.04222	0.289705	0	-0.216953		2.04222	0.289705	0	-0.216953		2.43701	0.394961	0	-0.111697
31	0.327		2.41515	0.37999	0	-0.0980897		2.41515	0.37999	0	-0.0980897		2.59927	0.498221	-0.188399		1.95862	0.260397	0	-0.217683		1.95862	0.260397	0	-0.217683		2.41515	0.37999	0	-0.0980897
31.02	0.308		2.39545	0.366323	0	-0.0843703		2.39545	0.366323	0	-0.0843703		2.58443	0.48284	-0.190221		1.88325	0.232833	0	-0.217861		1.88325	0.232833	0	-0.217861		2.39545	0.366323	0	-0.0843703
31.04	0.292		2.378	0.354003	0	-0.0708243		2.378	0.354003	0	-0.0708243		2.57241	0.469339	-0.19084		1.8165	0.207234	0	-0.217594		1.8165	0.207234	0	-0.217594		2.378	0.354003	0	-0.0708243
31.06	0.279		2.36289	0.34304	0	-0.0577099		2.36289	0.34304	0	-0.0577099		2.56306	0.45773	-0.190339		1.75868	0.183787	0	-0.216963		1.75868	0.183787	0	-0.216963		2.36289	0.34304	0	-0.0577099
31.08	0.269		2.35018	0.333421	0	-0.0452592		2.35018	0.333421	0	-0.0452592		2.55643	0.448006	-0.18873		1.71006	0.16265	0	-0.21603		1.71006	0.16265	0	-0.21603		2.35018	0.333421	0	-0.0452592
31.1	0.263		2.34052	0.325188	0	-0.0336104		2.34052	0.325188	0	-0.0336104		2.55502	0.440577	-0.185006		1.67312	0.144136	0	-0.214663		1.67312	0.144136	0	-0.214663		2.34052	0.325188	0	-0.0336104
31.12	0.26		2.33342	0.318293	0	-0.0231406		2.33342	0.318293	0	-0.0231406		2.55553	0.435172	-0.180577		1.64597	0.128326	0	-0.213108		1.64597	0.128326	0	-0.213108		2.33342	0.318293	0	-0.0231406
31.14	0.26		2.32891	0.312687	0	-0.0139846		2.32891	0.312687	0	-0.0139846		2.55864	0.431712	-0.175172		1.6287	0.115289	0	-0.211383		1.6287	0.115289	0	-0.211383		2.32891	0.312687	0	-0.0139846
31.16	0.264		2.3276	0.308397	0	-0.0061892		2.3276	0.308397	0	-0.0061892		2.56704	0.430609	-0.167712		1.62369	0.105261	0	-0.209325		1.62369	0.105261	0	-0.209325		2.3276	0.308397	0	-0.0061892
31.18	0.272		2.32956	0.305446	0	2.88623e-05		2.32956	0.305446	0	2.88623e-05		2.57983	0.432047	-0.158609		1.63121	0.0984393	0	-0.206977		1.63121	0.0984393	0	-0.206977		2.32956	0.305446	0	2.88623e-05
31.2	0.283		2.33427	0.303794	0	0.00443457		2.33427	0.303794	0	0.00443457		2.59424	0.435697	-0.149047		1.64921	0.0948073	0	-0.204552		1.64921	0.0948073	0	-0.204552		2.33427	0.303794	0	0.00443457
31.22	0.298		2.3423	0.303492	0	0.00709811		2.3423	0.303492	0	0.00709811		2.61351	0.441942	-0.137697		1.67995	0.0945305	0	-0.201863		1.67995	0.0945305	0	-0.201863		2.3423	0.303492	0	0.00709811
31.24	0.316		2.35313	0.304533	0	0.00784808		2.35313	0.304533	0	0.00784808		2.6344	0.450509	-0.125942		1.72135	0.0975677	0	-0.199117		1.72135	0.0975677	0	-0.199117		2.35313	0.304533	0	0.00784808
31.26	0.337		2.36672	0.306934	0	0.0067479		2.36672	0.306934	0	0.0067479		2.65757	0.461361	-0.113509		1.77334	0.103884	0	-0.196302		1.77334	0.103884	0	-0.196302		2.36672	0.306934	0	0.0067479
31.28	0.362		2.38366	0.310811	0	0.00395165		2.38366	0.310811	0	0.00395165		2.68559	0.475035	-0.0993612		1.83816	0.113629	0	-0.193231		1.83816	0.113629	0	-0.193231		2.38366	0.310811	0	0.00395165
31.3	0.389		2.40282	0.316143	0	-0.00071123		2.40282	0.316143	0	-0.00071123		2.71239	0.490742	-0.0860354		1.91144	0.126568	0	-0.190286		1.91144	0.126568	0	-0.190286		2.40282	0.316143	0	-0.00071123
31.32	0.419		2.4247	0.323021	0	-0.00691123		2.4247	0.323021	0	-0.00691123		2.74228	0.508817	-0.0717419		1.99516	0.142688	0	-0.187245		1.99516	0.142688	0	-0.187245		2.4247	0.323021	0	-0.00691123
31.34	0.451		2.44872	0.331471	0	-0.0146062		2.44872	0.331471	0	-0.0146062		2.77206	0.528852	-0.057817		2.08703	0.161795	0	-0.184282		2.08703	0.161795	0	-0.184282		2.44872	0.331471	0	-0.0146062
31.36	0.485		2.47481	0.341546	0	-0.0235513		2.47481	0.341546	0	-0.0235513		2.8027	0.550772	-0.043852		2.18682	0.183731	0	-0.181365		2.18682	0.183731	0	-0.181365		2.47481	0.341546	0	-0.0235513
31.38	0.522		2.50351	0.35341	0	-0.0334212		2.50351	0.35341	0	-0.0334212		2.83683	0.575182	-0.0287719		2.29663	0.209767	0	-0.177065		2.29663	0.209767	0	-0.177065		2.50351	0.35341	0	-0.0334212
31.4	0.56		2.53366	0.367053	0	-0.04428		2.53366	0.367053	0	-0.04428		2.86816	0.60103	-0.015182		2.40152	0.241321	0	-0.170013		2.40152	0.241321	0	-0.170013		2.53366	0.367053	0	-0.04428
31.42	0.599		2.56515	0.382482	0	-0.0557998		2.56515	0.382482	0	-0.0557998		2.89919	0.628117	-0.00203042		2.45486	0.272005	0	-0.166277		2.45486	0.272005	0	-0.166277		2.56515	0.382482	0	-0.0557998
31.44	0.639		2.59791	0.399721	0	-0.0676939		2.59791	0.399721	0	-0.0676939		2.93036	0.656411	0.0108831		2.51033	0.303133	0	-0.164282		2.51033	0.303133	0	-0.164282		2.59791	0.399721	0	-0.0676939
31.46	0.68		2.63187	0.418809	0	-0.0797095		2.63187	0.418809	0	-0.0797095		2.96174	0.685909	0.0235894		2.56784	0.335751	0	-0.162767		2.56784	0.335751	0	-0.162767		2.63187	0.418809	0	-0.0797095
31.48	0.721		2.66637	0.439674	0	-0.0917411		2.66637	0.439674	0	-0.0917411		2.99089	0.715921	0.0350906		2.62628	0.370514	0	-0.160902		2.62628	0.370514	0	-0.160902		2.66637	0.439674	0	-0.0917411
31.5	0.762		2.70132	0.46226	0	-0.103521		2.70132	0.46226	0	-0.103521		3.01944	0.746356	0.0460788		2.68548	0.407912	0	-0.157869		2.68548	0.407912	0	-0.157869		2.70132	0.46226	0	-0.103521
31.52	0.802		2.73605	0.486387	0	-0.114963		2.73605	0.486387	0	-0.114963		3.04514	0.776463	0.0556437		2.74429	0.448092	0	-0.153258		2.74429	0.448092	0	-0.153258		2.73605	0.486387	0	-0.114963
31.54	0.842		2.77102	0.512025	0	-0.125697		2.77102	0.512025	0	-0.125697		3.07217	0.806907	0.0655371		2.79067	0.488315	0	-0.149407		2.79067	0.488315	0	-0.149407		2.77102	0.512025	0	-0.125697
31.56	0.881		2.8056	0.539006	0	-0.135745		2.8056	0.539006	0	-0.135745		3.09649	0.836945	0.0740929		2.81937	0.524837	0	-0.149913		2.81937	0.524837	0	-0.149913		2.8056	0.539006	0	-0.135745
31.58	0.919		2.83968	0.567174	0	-0.144963		2.83968	0.567174	0	-0.144963		3.11985	0.86653	0.0820546		2.84768	0.558741	0	-0.153396		2.84768	0.558741	0	-0.153396		2.83968	0.567174	0	-0.144963
31.6	0.955		2.87261	0.596228	0	-0.153407		2.87261	0.596228	0	-0.153407		3.1399	0.894845	0.0884704		2.87502	0.590675	0	-0.15896		2.87502	0.590675	0	-0.15896		2.87261	0.596228	0	-0.153407
31.62	0.989		2.90427	0.625886	0	-0.160976		2.90427	0.625886	0	-0.160976		3.15853	0.92186	0.0941553		2.9013	0.62107	0	-0.165791		2.9013	0.62107	0	-0.165791		2.90427	0.625886	0	-0.160976
31.64	1.022		2.93515	0.656042	0	-0.167461		2.93515	0.656042	0	-0.167461		3.1782	0.948355	0.10014		2.92693	0.650337	0	-0.173166		2.92693	0.650337	0	-0.173166		2.93515	0.656042	0	-0.167461
31.66	1.052		2.96404	0.686262	0	-0.173222		2.96404	0.686262	0	-0.173222		3.19219	0.972638	0.103645		2.95092	0.678488	0	-0.180996		2.95092	0.678488	0	-0.180996		2.96404	0.686262	0	-0.173222
31.68	1.08		2.9914	0.716312	0	-0.17807		2.9914	0.716312	0	-0.17807		3.20688	0.995581	0.107362		2.97265	0.705331	0	-0.189051		2.97265	0.705331	0	-0.189051		2.9914	0.716312	0	-0.17807
31.7	1.106		3.01719	0.745972	0	-0.182057		3.01719	0.745972	0	-0.182057		3.22018	1.01711	0.110419		2.99083	0.730314	0	-0.197714		2.99083	0.730314	0	-0.197714		3.01719	0.745972	0	-0.182057
31.72	1.129		3.04077	0.774856	0	-0.185434		3.04077	0.774856	0	-0.185434		3.22981	1.03635	0.111892		3.00745	0.753558	0	-0.206732		3.00745	0.753558	0	-0.206732		3.04077	0.774856	0	-0.185434
31.74	1.15		3.06264	0.802793	0	-0.188078		3.06264	0.802793	0	-0.188078		3.24021	1.05421	0.113646		3.02287	0.775234	0	-0.215637		3.02287	0.775234	0	-0.215637		3.06264	0.802793	0	-0.188078
31.76	1.167		3.0816	0.829253	0	-0.190464		3.0816	0.829253	0	-0.190464		3.24437	1.06886	0.112793		3.03623	0.795203	0	-0.224514		3.03623	0.795203	0	-0.224514		3.0816	0.829253	0	-0.190464
31.78	1.183		3.0993	0.854321	0	-0.192093		3.0993	0.854321	0	-0.192093		3.25382	1.08303	0.114139		3.04871	0.813691	0	-0.232724		3.04871	0.813691	0	-0.232724		3.0993	0.854321	0	-0.192093
31.8	1.195		3.11403	0.877496	0	-0.193677		3.11403	0.877496	0	-0.193677		3.25483	1.09385	0.111971		3.05909	0.830487	0	-0.240686		3.05909	0.830487	0	-0.240686		3.11403	0.877496	0	-0.193677
31.82	1.205		3.12685	0.898718	0	-0.194901		3.12685	0.898718	0	-0.194901		3.25898	1.10332	0.111148		3.06813	0.845653	0	-0.247967		3.06813	0.845653	0	-0.247967		3.12685	0.898718	0	-0.194901
31.84	1.213		3.1378	0.917929	0	-0.19588		3.1378	0.917929	0	-0.19588		3.26151	1.11122	0.109677		3.07584	0.859225	0	-0.254584		3.07584	0.859225	0	-0.254584		3.1378	0.917929	0	-0.19588
31.86	1.218		3.14627	0.934881	0	-0.196908		3.14627	0.934881	0	-0.196908		3.2605	1.1167	0.106777		3.08182	0.871098	0	-0.260691		3.08182	0.871098	0	-0.260691		3.14627	0.934881	0	-0.196908
31.88	1.221		3.15284	0.949555	0	-0.197862		3.15284	0.949555	0	-0.197862		3.26036	1.12069	0.104302		3.08645	0.881305	0	-0.266111		3.08645	0.881305	0	-0.266111		3.15284	0.949555	0	-0.197862
31.9	1.222		3.15752	0.961932	0	-0.198823		3.15752	0.961932	0	-0.198823		3.25883	1.1231	0.101307		3.08974	0.889872	0	-0.270883		3.08974	0.889872	0	-0.270883		3.15752	0.961932	0	-0.198823
31.92	1.22		3.15972	0.971803	0	-0.200054		3.15972	0.971803	0	-0.200054		3.25371	1.12305	0.0969036		3.09129	0.896684	0	-0.275173		3.09129	0.896684	0	-0.275173		3.15972	0.971803	0	-0.200054
31.94	1.217		3.1606	0.979385	0	-0.201199		3.1606	0.979385	0	-0.201199		3.25186	1.12237	0.093947		3.09191	0.90191	0	-0.278673		3.09191	0.90191	0	-0.278673		3.1606	0.979385	0	-0.201199
31.96	1.213		3.16023	0.984865	0	-0.20232		3.16023	0.984865	0	-0.20232		3.24899	1.12084	0.0906348		3.09166	0.90569	0	-0.281495		3.09166	0.90569	0	-0.281495		3.16023	0.984865	0	-0.20232
31.98	1.207		3.15809	0.988206	0	-0.203659		3.15809	0.988206	0	-0.203659		3.24311	1.11764	0.0861599		3.09014	0.908009	0	-0.283855		3.09014	0.908009	0	-0.283855		3.15809	0.988206	0	-0.203659
32	1.2		3.15475	0.989575	0	-0.205033		3.15475	0.989575	0	-0.205033		3.23863	1.1137	0.0823592		3.08779	0.90899	0	-0.285618		3.08779	0.90899	0	-0.285618		3.15475	0.989575	0	-0.205033
32.02	1.193		3.15088	0.989315	0	-0.206271		3.15088	0.989315	0	-0.206271		3.23574	1.10978	0.0792989		3.08506	0.908864	0	-0.286721		3.08506	0.908864	0	-0.286721		3.15088	0.989315	0	-0.206271
32.04	1.184		3.14537	0.98732	0	-0.207797		3.14537	0.98732	0	-0.207797		3.22779	1.1041	0.0742248		3.08118	0.907566	0	-0.28755		3.08118	0.907566	0	-0.28755		3.14537	0.98732	0	-0.207797
32.06	1.176		3.13998	0.984092	0	-0.20901		3.13998	0.984092	0	-0.20901		3.22623	1.09937	0.0718999		3.07738	0.905433	0	-0.287668		3.07738	0.905433	0	-0.287668		3.13998	0.984092	0	-0.20901
32.08	1.167		3.13367	0.97966	0	-0.210342		3.13367	0.97966	0	-0.210342		3.21984	1.09365	0.0676349		3.07293	0.902486	0	-0.287516		3.07293	0.902486	0	-0.287516		3.13367	0.97966	0	-0.210342
32.1	1.158		3.12703	0.974244	0	-0.211588		3.12703	0.974244	0	-0.211588		3.21559	1.08796	0.0643495		3.06825	0.898871	0	-0.286961		3.06825	0.898871	0	-0.286961		3.12703	0.974244	0	-0.211588
32.12	1.149		3.12012	0.968027	0	-0.21276		3.12012	0.968027	0	-0.21276		3.21111	1.08221	0.0610391		3.06338	0.894711	0	-0.286076		3.06338	0.894711	0	-0.286076		3.12012	0.968027	0	-0.21276
32.14	1.141		3.11359	0.961351	0	-0.213674		3.11359	0.961351	0	-0.213674		3.20901	1.07724	0.0587881		3.05878	0.890236	0	-0.284789		3.05878	0.890236	0	-0.284789		3.11359	0.961351	0	-0.213674
32.16	1.133		3.10693	0.954306	0	-0.214551		3.10693	0.954306	0	-0.214551		3.2049	1.07216	0.055757		3.05409	0.885507	0	-0.28335		3.05409	0.885507	0	-0.28335		3.10693	0.954306	0	-0.214551
32.18	1.127		3.10137	0.947345	0	-0.215012		3.10137	0.947345	0	-0.215012		3.20574	1.0687	0.0548381		3.05016	0.880827	0	-0.28153		3.05016	0.880827	0	-0.28153		3.10137	0.947345	0	-0.215012
32.2	1.121		3.09583	0.940462	0	-0.215486		3.09583	0.940462	0	-0.215486		3.20262	1.06507	0.0523043		3.04626	0.876194	0	-0.279754		3.04626	0.876194	0	-0.279754		3.09583	0.940462	0	-0.215486
32.22	1.116		3.09091	0.933837	0	-0.215776		3.09091	0.933837	0	-0.215776		3.20218	1.06223	0.0509334		3.04279	0.87173	0	-0.277884		3.04279	0.87173	0	-0.277884		3.09091	0.933837	0	-0.215776
32.24	1.112		3.08666	0.927618	0	-0.215902		3.08666	0.927618	0	-0.215902		3.20216	1.06013	0.0497658		3.0398	0.867534	0	-0.275986		3.0398	0.867534	0	-0.275986		3.08666	0.927618	0	-0.215902
32.26	1.109		3.08313	0.921925	0	-0.215882		3.08313	0.921925	0	-0.215882		3.20273	1.05877	0.0488666		3.03731	0.86369	0	-0.274117		3.03731	0.86369	0	-0.274117		3.08313	0.921925	0	-0.215882
32.28	1.108		3.08093	0.917037	0	-0.215548		3.08093	0.917037	0	-0.215548		3.20631	1.05899	0.0492263		3.03576	0.860387	0	-0.272198		3.03576	0.860387	0	-0.272198		3.08093	0.917037	0	-0.215548
32.3	1.108		3.07957	0.913003	0	-0.215125		3.07957	0.913003	0	-0.215125		3.20851	1.0599	0.0490105		3.0348	0.85766	0	-0.270469		3.0348	0.85766	0	-0.270469		3.07957	0.913003	0	-0.215125
32.32	1.11		3.07965	0.910044	0	-0.214435		3.07965	0.910044	0	-0.214435		3.21387	1.06241	0.050099		3.03485	0.855659	0	-0.268821		3.03485	0.855659	0	-0.268821		3.07965	0.910044	0	-0.214435
32.34	1.112		3.08004	0.907977	0	-0.213878		3.08004	0.907977	0	-0.213878		3.2154	1.06479	0.0495878		3.03513	0.854261	0	-0.267594		3.03513	0.854261	0	-0.267594		3.08004	0.907977	0	-0.213878
32.36	1.116		3.08188	0.907017	0	-0.213052		3.08188	0.907017	0	-0.213052		3.22207	1.06886	0.0512057		3.03642	0.853612	0	-0.266457		3.03642	0.853612	0	-0.266457		3.08188	0.907017	0	-0.213052
32.38	1.121		3.08463	0.90716	0	-0.212171		3.08463	0.90716	0	-0.212171		3.22718	1.07363	0.0521416		3.03837	0.85371	0	-0.265621		3.03837	0.85371	0	-0.265621		3.08463	0.90716	0	-0.212171
32.4	1.127		3.0883	0.908404	0	-0.21123		3.0883	0.908404	0	-0.21123		3.23305	1.0792	0.0533674		3.04095	0.854553	0	-0.265081		3.04095	0.854553	0	-0.265081		3.0883	0.908404	0	-0.21123
32.42	1.134		3.09288	0.91075	0	-0.210218		3.09288	0.91075	0	-0.210218		3.23948	1.08557	0.0547977		3.04418	0.856141	0	-0.264828		3.04418	0.856141	0	-0.264828		3.09288	0.91075	0	-0.210218
32.44	1.142		3.09838	0.914202	0	-0.209129		3.09838	0.914202	0	-0.209129		3.24649	1.09273	0.0564328		3.04805	0.858475	0	-0.264856		3.04805	0.858475	0	-0.264856		3.09838	0.914202	0	-0.209129
32.46	1.151		3.10478	0.918766	0	-0.207949		3.10478	0.918766	0	-0.207949		3.25407	1.10071	0.0582661		3.05257	0.861558	0	-0.265157		3.05257	0.861558	0	-0.265157		3.10478	0.918766	0	-0.207949
32.48	1.16		3.11149	0.92426	0	-0.206858		3.11149	0.92426	0	-0.206858		3.25979	1.10863	0.0592909		3.0573	0.865266	0	-0.265852		3.0573	0.865266	0	-0.265852		3.11149	0.92426	0	-0.206858
32.5	1.17		3.11905	0.930725	0	-0.205628		3.11905	0.930725	0	-0.205628		3.26812	1.11746	0.0613664		3.06263	0.869624	0	-0.266729		3.06263	0.869624	0	-0.266729		3.11905	0.930725	0	-0.205628
32.52	1.18		3.12688	0.938007	0	-0.204445		3.12688	0.938007	0	-0.204445		3.27436	1.12623	0.0625369		3.06815	0.874527	0	-0.267925		3.06815	0.874527	0	-0.267925		3.12688	0.938007	0	-0.204445
32.54	1.19		3.13492	0.94598	0	-0.203278		3.13492	0.94598	0	-0.203278		3.28083	1.13504	0.0637703		3.07382	0.879888	0	-0.269371		3.07382	0.879888	0	-0.269371		3.13492	0.94598	0	-0.203278
32.56	1.2		3.14314	0.954537	0	-0.202106		3.14314	0.954537	0	-0.202106		3.28726	1.14388	0.0649609		3.07961	0.885633	0	-0.27101		3.07961	0.885633	0	-0.27101		3.14314	0.954537	0	-0.202106
32.58	1.21		3.15151	0.963591	0	-0.200911		3.15151	0.963591	0	-0.200911		3.29369	1.15275	0.0661214		3.08551	0.891704	0	-0.272798		3.08551	0.891704	0	-0.272798		3.15151	0.963591	0	-0.200911
32.6	1.22		3.15999	0.97307	0	-0.19968		3.15999	0.97307	0	-0.19968		3.3001	1.16165	0.0672511		3.09149	0.898051	0	-0.274699		3.09149	0.898051	0	-0.274699		3.15999	0.97307	0	-0.19968
32.62	1.229		3.16798	0.982716	0	-0.198599		3.16798	0.982716	0	-0.198599		3.30408	1.16969	0.0673507		3.09712	0.904499	0	-0.276816		3.09712	0.904499	0	-0.276816		3.16798	0.982716	0	-0.198599
32.64	1.237		3.17539	0.992311	0	-0.197647		3.17539	0.992311	0	-0.197647		3.30774	1.17697	0.0673143		3.10234	0.910905	0	-0.279053		3.10234	0.910905	0	-0.279053		3.17539	0.992311	0	-0.197647
32.66	1.244		3.18217	1.00167	0	-0.196815		3.18217	1.00167	0	-0.196815		3.31079	1.18348	0.0670315		3.10712	0.917146	0	-0.28134		3.10712	0.917146	0	-0.28134		3.18217	1.00167	0	-0.196815
32.68	1.25		3.18827	1.01064	0	-0.196098		3.18827	1.01064	0	-0.196098		3.31329	1.18921	0.0665233		3.11142	0.923118	0	-0.283619		3.11142	0.923118	0	-0.283619		3.18827	1.01064	0	-0.196098
32.7	1.256		3.19425	1.01928	0	-0.195294		3.19425	1.01928	0	-0.195294		3.31764	1.19506	0.066793		3.11563	0.928868	0	-0.285711		3.11563	0.928868	0	-0.285711		3.19425	1.01928	0	-0.195294
32.72	1.259		3.19833	1.02706	0	-0.195029		3.19833	1.02706	0	-0.195029		3.31445	1.19819	0.063945		3.11851	0.934034	0	-0.288053		3.11851	0.934034	0	-0.288053		3.19833	1.02706	0	-0.195029
32.74	1.262		3.20217	1.03411	0	-0.194671		3.20217	1.03411	0	-0.194671		3.31768	1.2017	0.0638107		3.12121	0.938713	0	-0.290065		3.12121	0.938713	0	-0.290065		3.20217	1.03411	0	-0.194671
32.76	1.263		3.2046	1.04015	0	-0.194654		3.2046	1.04015	0	-0.194654		3.31513	1.20335	0.0612959		3.12293	0.942719	0	-0.292081		3.12293	0.942719	0	-0.292081		3.2046	1.04015	0	-0.194654
32.78	1.263		3.20617	1.04514	0	-0.194771		3.20617	1.04514	0	-0.194771		3.31454	1.20435	0.059646		3.12403	0.946031	0	-0.293881		3.12403	0.946031	0	-0.293881		3.20617	1.04514	0	-0.194771
32.8	1.261		3.20625	1.04886	0	-0.195236		3.20625	1.04886	0	-0.195236		3.31059	1.20363	0.056646		3.1241	0.948497	0	-0.2956		3.1241	0.948497	0	-0.2956		3.20625	1.04886	0	-0.195236
32.82	1.258		3.2054	1.05132	0	-0.195844		3.2054	1.05132	0	-0.195844		3.30823	1.20222	0.0543718		3.1235	0.950125	0	-0.297036		3.1235	0.950125	0	-0.297036		3.2054	1.05132	0	-0.195844
32.84	1.253		3.20302	1.05232	0	-0.196809		3.20302	1.05232	0	-0.196809		3.30255	1.19909	0.0507799		3.12182	0.950789	0	-0.298337		3.12182	0.950789	0	-0.298337		3.20302	1.05232	0	-0.196809
32.86	1.247		3.19966	1.05191	0	-0.19792		3.19966	1.05191	0	-0.19792		3.29843	1.19526	0.0479131		3.11945	0.950521	0	-0.299308		3.11945	0.950521	0	-0.299308		3.19966	1.05191	0	-0.19792
32.88	1.239		3.19473	1.04993	0	-0.199384		3.19473	1.04993	0	-0.199384		3.29098	1.18971	0.0437404		3.11597	0.949213	0	-0.300103		3.11597	0.949213	0	-0.300103		3.19473	1.04993	0	-0.199384
32.9	1.23		3.18879	1.04646	0	-0.200985		3.18879	1.04646	0	-0.200985		3.28506	1.18345	0.0402899		3.11179	0.946914	0	-0.300531		3.11179	0.946914	0	-0.300531		3.18879	1.04646	0	-0.200985
32.92	1.219		3.18127	1.04136	0	-0.202922		3.18127	1.04136	0	-0.202922		3.27581	1.17549	0.0355451		3.10648	0.943534	0	-0.300749		3.10648	0.943534	0	-0.300749		3.18127	1.04136	0	-0.202922
32.94	1.208		3.17331	1.03493	0	-0.204771		3.17331	1.03493	0	-0.204771		3.27045	1.16767	0.0325146		3.10087	0.939266	0	-0.300434		3.10087	0.939266	0	-0.300434		3.17331	1.03493	0	-0.204771
32.96	1.195		3.1638	1.02702	0	-0.206937		3.1638	1.02702	0	-0.206937		3.25971	1.15805	0.0273303		3.09417	0.934008	0	-0.299946		3.09417	0.934008	0	-0.299946		3.1638	1.02702	0	-0.206937
32.98	1.182		3.15389	1.0179	0	-0.208992		3.15389	1.0179	0	-0.208992		3.25305	1.14858	0.0239503		3.08719	0.927943	0	-0.29895		3.08719	0.927943	0	-0.29895		3.15389	1.0179	0	-0.208992
33	1.167		3.14246	1.00743	0	-0.211329		3.14246	1.00743	0	-0.211329		3.241	1.13732	0.0184243		3.07913	0.920962	0	-0.297793		3.07913	0.920962	0	-0.297793		3.14246	1.00743	0	-0.211329
33.02	1.152		3.13065	0.99586	0	-0.213513		3.13065	0.99586	0	-0.213513		3.23296	1.12619	0.0146779		3.0708	0.91324	0	-0.296133		3.0708	0.91324	0	-0.296133		3.13065	0.99586	0	-0.213513
33.04	1.136		3.11793	0.983234	0	-0.215739		3.11793	0.983234	0	-0.215739		3.222	1.11415	0.00980861		3.06184	0.904793	0	-0.29418		3.06184	0.904793	0	-0.29418		3.11793	0.983234	0	-0.215739
33.06	1.12		3.1049	0.969769	0	-0.217789		3.1049	0.969769	0	-0.217789		3.21297	1.10214	0.00584817		3.05265	0.895766	0	-0.291792		3.05265	0.895766	0	-0.291792		3.1049	0.969769	0	-0.217789
33.08	1.104		3.09161	0.955649	0	-0.219663		3.09161	0.955649	0	-0.219663		3.20365	1.09007	0.00186191		3.04329	0.886278	0	-0.289034		3.04329	0.886278	0	-0.289034		3.09161	0.955649	0	-0.219663
33.1	1.088		3.07812	0.941028	0	-0.221358		3.07812	0.941028	0	-0.221358		3.19426	1.07795	-0.00206873		3.03378	0.87643	0	-0.285956		3.03378	0.87643	0	-0.285956		3.07812	0.941028	0	-0.221358
33.12	1.072		3.06446	0.926031	0	-0.22287		3.06446	0.926031	0	-0.22287		3.18476	1.06579	-0.00595214		3.02415	0.866303	0	-0.282599		3.02415	0.866303	0	-0.282599		3.06446	0.926031	0	-0.22287
33.14	1.056		3.05066	0.910765	0	-0.224197		3.05066	0.910765	0	-0.224197		3.17516	1.05358	-0.00978931		3.01442	0.855966	0	-0.278996		3.01442	0.855966	0	-0.278996		3.05066	0.910765	0	-0.224197
33.16	1.04		3.03674	0.895315	0	-0.225333		3.03674	0.895315	0	-0.225333		3.16545	1.04133	-0.0135818		3.00461	0.845476	0	-0.275173		3.00461	0.845476	0	-0.275173		3.03674	0.895315	0	-0.225333
33.18	1.025		3.02333	0.879928	0	-0.226101		3.02333	0.879928	0	-0.226101		3.15807	1.02984	-0.016331		2.99516	0.834999	0	-0.271031		2.99516	0.834999	0	-0.271031		3.02333	0.879928	0	-0.226101
33.2	1.011		3.01049	0.864802	0	-0.226539		3.01049	0.864802	0	-0.226539		3.15112	1.01906	-0.0188376		2.98611	0.82467	0	-0.266671		2.98611	0.82467	0	-0.266671		3.01049	0.864802	0	-0.226539
33.22	0.997		2.99769	0.849922	0	-0.226855		2.99769	0.849922	0	-0.226855		3.1423	1.00822	-0.0220613		2.97708	0.81448	0	-0.262297		2.97708	0.81448	0	-0.262297		2.99769	0.849922	0	-0.226855
33.24	0.984		2.98552	0.835447	0	-0.22687		2.98552	0.835447	0	-0.22687		3.13589	0.99812	-0.0242154		2.9685	0.804539	0	-0.257778		2.9685	0.804539	0	-0.257778		2.98552	0.835447	0	-0.22687
33.26	0.973		2.97462	0.821667	0	-0.226454		2.97462	0.821667	0	-0.226454		3.13239	0.98953	-0.0251204		2.9597	0.794738	0	-0.253382		2.9597	0.794738	0	-0.253382		2.97462	0.821667	0	-0.226454
33.28	0.962		2.96389	0.80848	0	-0.226023		2.96389	0.80848	0	-0.226023		3.1252	0.980865	-0.0275301		2.9508	0.785034	0	-0.249469		2.9508	0.785034	0	-0.249469		2.96389	0.80848	0	-0.226023
33.3	0.953		2.95451	0.796133	0	-0.225228		2.95451	0.796133	0	-0.225228		3.1229	0.973725	-0.0278647		2.94301	0.775726	0	-0.245635		2.94301	0.775726	0	-0.245635		2.95451	0.796133	0	-0.225228
33.32	0.944		2.94535	0.78449	0	-0.224479		2.94535	0.78449	0	-0.224479		3.11689	0.966525	-0.0297247		2.93541	0.766777	0	-0.242192		2.93541	0.766777	0	-0.242192		2.94535	0.78449	0	-0.224479
33.34	0.937		2.93758	0.773766	0	-0.223426		2.93758	0.773766	0	-0.223426		3.11577	0.960847	-0.0295252		2.92895	0.758418	0	-0.238774		2.92895	0.758418	0	-0.238774		2.93758	0.773766	0	-0.223426
33.36	0.931		2.93067	0.763968	0	-0.222313		2.93067	0.763968	0	-0.222313		3.11339	0.955894	-0.0298471		2.92321	0.750697	0	-0.235584		2.92321	0.750697	0	-0.235584		2.93067	0.763968	0	-0.222313
33.38	0.926		2.92462	0.7551	0	-0.221161		2.92462	0.7551	0	-0.221161		3.11166	0.951685	-0.0298943		2.91819	0.743648	0	-0.232612		2.91819	0.743648	0	-0.232612		2.92462	0.7551	0	-0.221161
33.4	0.922		2.91945	0.747162	0	-0.219988		2.91945	0.747162	0	-0.219988		3.11056	0.948221	-0.0296846		2.9139	0.737296	0	-0.229853		2.9139	0.737296	0	-0.229853		2.91945	0.747162	0	-0.219988
33.42	0.92		2.91575	0.74031	0	-0.218655		2.91575	0.74031	0	-0.218655		3.1125	0.946279	-0.0282214		2.91083	0.731787	0	-0.227178		2.91083	0.731787	0	-0.227178		2.91575	0.74031	0	-0.218655
33.44	0.918		2.9124	0.734356	0	-0.217546		2.9124	0.734356	0	-0.217546		3.11084	0.944314	-0.0282787		2.90805	0.72698	0	-0.224923		2.90805	0.72698	0	-0.224923		2.9124	0.734356	0	-0.217546
33.46	0.918		2.91052	0.729457	0	-0.2163		2.91052	0.729457	0	-0.2163		3.11408	0.943889	-0.0263136		2.90649	0.723014	0	-0.222743		2.90649	0.723014	0	-0.222743		2.91052	0.729457	0	-0.2163
33.48	0.918		2.90898	0.725428	0	-0.215297		2.90898	0.725428	0	-0.215297		3.11369	0.94345	-0.0258894		2.90521	0.719745	0	-0.22098		2.90521	0.719745	0	-0.22098		2.90898	0.725428	0	-0.215297
33.5	0.919		2.90832	0.722275	0	-0.214331		2.90832	0.722275	0	-0.214331		3.11578	0.943791	-0.02445		2.90466	0.717184	0	-0.219422		2.90466	0.717184	0	-0.219422		2.90832	0.722275	0	-0.214331
33.52	0.921		2.90854	0.720001	0	-0.213414		2.90854	0.720001	0	-0.213414		3.11849	0.944904	-0.0227907		2.90484	0.715337	0	-0.218078		2.90484	0.715337	0	-0.218078		2.90854	0.720001	0	-0.213414
33.54	0.923		2.90904	0.718452	0	-0.212712		2.90904	0.718452	0	-0.212712		3.11942	0.94602	-0.0219043		2.90526	0.714081	0	-0.217083		2.90526	0.714081	0	-0.217083		2.90904	0.718452	0	-0.212712
33.56	0.925		2.90978	0.717501	0	-0.212183		2.90978	0.717501	0	-0.212183		3.12038	0.947152	-0.0210204		2.90588	0.713313	0	-0.216371		2.90588	0.713313	0	-0.216371		2.90978	0.717501	0	-0.212183
33.58	0.928		2.91131	0.717202	0	-0.211633		2.91131	0.717202	0	-0.211633		3.12378	0.949076	-0.0191521		2.90714	0.713079	0	-0.215756		2.90714	0.713079	0	-0.215756		2.91131	0.717202	0	-0.211633
33.6	0.931		2.91305	0.717441	0	-0.211243		2.91305	0.717441	0	-0.211243		3.12537	0.951004	-0.0180762		2.90859	0.713286	0	-0.215398		2.90859	0.713286	0	-0.215398		2.91305	0.717441	0	-0.211243
33.62	0.934		2.91497	0.718125	0	-0.210979		2.91497	0.718125	0	-0.210979		3.127	0.952951	-0.017004		2.91018	0.713859	0	-0.215245		2.91018	0.713859	0	-0.215245		2.91497	0.718125	0	-0.210979
33.64	0.937		2.91703	0.719177	0	-0.210814		2.91703	0.719177	0	-0.210814		3.12864	0.954917	-0.0159513		2.91189	0.714733	0	-0.215258		2.91189	0.714733	0	-0.215258		2.91703	0.719177	0	-0.210814
33.66	0.94		2.91921	0.720533	0	-0.210729		2.91921	0.720533	0	-0.210729		3.1303	0.956902	-0.0149173		2.9137	0.715857	0	-0.215404		2.9137	0.715857	0	-0.215404		2.91921	0.720533	0	-0.210729
33.68	0.942		2.92088	0.721981	0	-0.210864		2.92088	0.721981	0	-0.210864		3.12954	0.958122	-0.0149017		2.91509	0.717056	0	-0.215789		2.91509	0.717056	0	-0.215789		2.92088	0.721981	0	-0.210864
33.7	0.944		2.92258	0.723505	0	-0.211		2.92258	0.723505	0	-0.211		3.13063	0.959375	-0.0141218		2.9165	0.718316	0	-0.216189		2.9165	0.718316	0	-0.216189		2.92258	0.723505	0	-0.211
33.72	0.945		2.92371	0.72493	0	-0.211296		2.92371	0.72493	0	-0.211296		3.12927	0.959859	-0.0143751		2.91744	0.719494	0	-0.216732		2.91744	0.719494	0	-0.216732		2.92371	0.72493	0	-0.211296
33.74	0.945		2.92419	0.726111	0	-0.211705		2.92419	0.726111	0	-0.211705		3.12732	0.959589	-0.0148585		2.91784	0.720471	0	-0.217346		2.91784	0.720471	0	-0.217346		2.92419	0.726111	0	-0.211705
33.76	0.945		2.92459	0.72709	0	-0.212029		2.92459	0.72709	0	-0.212029		3.12718	0.959343	-0.0145894		2.91817	0.721279	0	-0.21784		2.91817	0.721279	0	-0.21784		2.92459	0.72709	0	-0.212029
33.78	0.943		2.92373	0.727579	0	-0.212606		2.92373	0.727579	0	-0.212606		3.12214	0.957543	-0.0163432		2.91745	0.721682	0	-0.218502		2.91745	0.721682	0	-0.218502		2.92373	0.727579	0	-0.212606
33.8	0.941		2.92269	0.727661	0	-0.213034		2.92269	0.727661	0	-0.213034		3.12078	0.955776	-0.0165435		2.91659	0.72175	0	-0.218945		2.91659	0.72175	0	-0.218945		2.92269	0.727661	0	-0.213034
33.82	0.937		2.92032	0.727087	0	-0.213664		2.92032	0.727087	0	-0.213664		3.11447	0.952456	-0.0187755		2.91462	0.721276	0	-0.219475		2.91462	0.721276	0	-0.219475		2.92032	0.727087	0	-0.213664
33.84	0.933		2.91773	0.725969	0	-0.214101		2.91773	0.725969	0	-0.214101		3.1118	0.949154	-0.0194557		2.91247	0.720352	0	-0.219719		2.91247	0.720352	0	-0.219719		2.91773	0.725969	0	-0.214101
33.86	0.927		2.91376	0.724086	0	-0.214703		2.91376	0.724086	0	-0.214703		3.1042	0.944308	-0.0221544		2.90918	0.718795	0	-0.219994		2.90918	0.718795	0	-0.219994		2.91376	0.724086	0	-0.214703
33.88	0.921		2.90953	0.721572	0	-0.21508		2.90953	0.721572	0	-0.21508		3.1002	0.939465	-0.0233079		2.90566	0.716717	0	-0.219935		2.90566	0.716717	0	-0.219935		2.90953	0.721572	0	-0.21508
33.9	0.913		2.90389	0.718227	0	-0.215587		2.90389	0.718227	0	-0.215587		3.09127	0.933089	-0.0264652		2.90098	0.713949	0	-0.219865		2.90098	0.713949	0	-0.219865		2.90389	0.718227	0	-0.215587
33.92	0.904		2.89737	0.714046	0	-0.215996		2.89737	0.714046	0	-0.215996		3.08346	0.925947	-0.0290886		2.89557	0.710487	0	-0.219554		2.89557	0.710487	0	-0.219554		2.89737	0.714046	0	-0.215996
33.94	0.894		2.88997	0.709028	0	-0.216293		2.88997	0.709028	0	-0.216293		3.07493	0.918035	-0.0319469		2.88942	0.706329	0	-0.218992		2.88942	0.706329	0	-0.218992		2.88997	0.709028	0	-0.216293
33.96	0.883		2.88167	0.703178	0	-0.216466		2.88167	0.703178	0	-0.216466		3.06569	0.909355	-0.0350355		2.88254	0.701477	0	-0.218167		2.88254	0.701477	0	-0.218167		2.88167	0.703178	0	-0.216466
33.98	0.872		2.87308	0.696655	0	-0.216346		2.87308	0.696655	0	-0.216346		3.05814	0.900643	-0.0373552		2.8754	0.696061	0	-0.21694		2.8754	0.696061	0	-0.21694		2.87308	0.696655	0	-0.216346
34	0.859		2.86306	0.689293	0	-0.216276		2.86306	0.689293	0	-0.216276		3.04569	0.890447	-0.0416431		2.86708	0.689941	0	-0.215628		2.86708	0.689941	0	-0.215628		2.86306	0.689293	0	-0.216276
34.02	0.846		2.85273	0.68126	0	-0.215867		2.85273	0.68126	0	-0.215867		3.0366	0.880195	-0.0444468		2.8585	0.683253	0	-0.213874		2.8585	0.683253	0	-0.213874		2.85273	0.68126	0	-0.215867
34.04	0.832		2.84154	0.672551	0	-0.215309		2.84154	0.672551	0	-0.215309		3.02506	0.869201	-0.0481949		2.84922	0.675991	0	-0.211869		2.84922	0.675991	0	-0.211869		2.84154	0.672551	0	-0.215309
34.06	0.818		2.8301	0.66331	0	-0.214424		2.8301	0.66331	0	-0.214424		3.01512	0.85816	-0.0512014		2.83972	0.668273	0	-0.209461		2.83972	0.668273	0	-0.209461		2.8301	0.66331	0	-0.214424
34.08	0.804		2.81844	0.653659	0	-0.213247		2.81844	0.653659	0	-0.213247		3.00512	0.847093	-0.0541595		2.83004	0.660199	0	-0.206708		2.83004	0.660199	0	-0.206708		2.81844	0.653659	0	-0.213247
34.1	0.789		2.80601	0.643558	0	-0.211946		2.80601	0.643558	0	-0.211946		2.99259	0.83531	-0.0580934		2.81972	0.651731	0	-0.203773		2.81972	0.651731	0	-0.203773		2.80601	0.643558	0	-0.211946
34.12	0.774		2.79338	0.633117	0	-0.210331		2.79338	0.633117	0	-0.210331		2.98159	0.823469	-0.06131		2.80924	0.642961	0	-0.200488		2.80924	0.642961	0	-0.200488		2.79338	0.633117	0	-0.210331
34.14	0.759		2.78059	0.622431	0	-0.208429		2.78059	0.622431	0	-0.208429		2.97055	0.811606	-0.0644687		2.79862	0.633964	0	-0.196895		2.79862	0.633964	0	-0.196895		2.78059	0.622431	0	-0.208429
34.16	0.745		2.76826	0.61171	0	-0.206123		2.76826	0.61171	0	-0.206123		2.96181	0.800399	-0.0666057		2.78838	0.624919	0	-0.192914		2.78838	0.624919	0	-0.192914		2.76826	0.61171	0	-0.206123
34.18	0.73		2.75528	0.600859	0	-0.203772		2.75528	0.600859	0	-0.203772		2.94893	0.788557	-0.0703987		2.77686	0.615571	0	-0.18906		2.77686	0.615571	0	-0.18906		2.75528	0.600859	0	-0.203772
34.2	0.717		2.74339	0.590196	0	-0.200907		2.74339	0.590196	0	-0.200907		2.94224	0.777973	-0.0715572		2.75672	0.604091	0	-0.187012		2.75672	0.604091	0	-0.187012		2.74339	0.590196	0	-0.200907
34.22	0.704		2.73153	0.579716	0	-0.197955		2.73153	0.579716	0	-0.197955		2.93243	0.767486	-0.0739733		2.73664	0.591154	0	-0.186516		2.73664	0.591154	0	-0.186516		2.73153	0.579716	0	-0.197955
34.24	0.691		2.7197	0.569413	0	-0.194903		2.7197	0.569413	0	-0.194903		2.92225	0.756997	-0.0764861		2.7166	0.577254	0	-0.187062		2.7166	0.577254	0	-0.187062		2.7197	0.569413	0	-0.194903
34.26	0.68		2.70908	0.559534	0	-0.191492		2.70908	0.559534	0	-0.191492		2.91679	0.747786	-0.0769966		2.69861	0.563177	0	-0.187849		2.69861	0.563177	0	-0.187849		2.70908	0.559534	0	-0.191492
34.28	0.669		2.69858	0.550024	0	-0.188127		2.69858	0.550024	0	-0.188127		2.90819	0.7387	-0.0787865		2.68083	0.549098	0	-0.189054		2.68083	0.549098	0	-0.189054		2.69858	0.550024	0	-0.188127
34.3	0.66		2.68938	0.541084	0	-0.184532		2.68938	0.541084	0	-0.184532		2.90405	0.730894	-0.0787005		2.66525	0.535539	0	-0.190077		2.66525	0.535539	0	-0.190077		2.68938	0.541084	0	-0.184532
34.32	0.652		2.68098	0.532749	0	-0.180973		2.68098	0.532749	0	-0.180973		2.89923	0.72386	-0.0788939		2.65101	0.522692	0	-0.19103		2.65101	0.522692	0	-0.19103		2.68098	0.532749	0	-0.180973
34.34	0.645		2.67338	0.525044	0	-0.17749		2.67338	0.525044	0	-0.17749		2.89495	0.717545	-0.0788604		2.63815	0.510691	0	-0.191843		2.63815	0.510691	0	-0.191843		2.67338	0.525044	0	-0.17749
34.36	0.64		2.66721	0.518104	0	-0.174		2.66721	0.518104	0	-0.174		2.89379	0.712573	-0.0775445		2.6277	0.499815	0	-0.192289		2.6277	0.499815	0	-0.192289		2.66721	0.518104	0	-0.174
34.38	0.635		2.66134	0.511801	0	-0.170858		2.66134	0.511801	0	-0.170858		2.88943	0.707766	-0.0775726		2.61776	0.489897	0	-0.192763		2.61776	0.489897	0	-0.192763		2.66134	0.511801	0	-0.170858
34.4	0.633		2.65751	0.50638	0	-0.16764		2.65751	0.50638	0	-0.16764		2.89195	0.704867	-0.074766		2.61127	0.481351	0	-0.192669		2.61127	0.481351	0	-0.192669		2.65751	0.50638	0	-0.16764
34.42	0.632		2.65464	0.501805	0	-0.16478		2.65464	0.501805	0	-0.16478		2.89242	0.702846	-0.0728668		2.60641	0.474133	0	-0.192451		2.60641	0.474133	0	-0.192451		2.65464	0.501805	0	-0.16478
34.44	0.632		2.65272	0.498044	0	-0.162271		2.65272	0.498044	0	-0.162271		2.89329	0.701577	-0.0708456		2.60316	0.468199	0	-0.192116		2.60316	0.468199	0	-0.192116		2.65272	0.498044	0	-0.162271
34.46	0.634		2.65235	0.49519	0	-0.159993		2.65235	0.49519	0	-0.159993		2.8973	0.701683	-0.0675772		2.60252	0.463695	0	-0.191488		2.60252	0.463695	0	-0.191488		2.65235	0.49519	0	-0.159993
34.48	0.637		2.65296	0.4932	0	-0.158143		2.65296	0.4932	0	-0.158143		2.90058	0.702618	-0.0646833		2.60356	0.460557	0	-0.190786		2.60356	0.460557	0	-0.190786		2.65296	0.4932	0	-0.158143
34.5	0.642		2.65515	0.492159	0	-0.156584		2.65515	0.492159	0	-0.156584		2.90687	0.704958	-0.060618		2.60727	0.45892	0	-0.189823		2.60727	0.45892	0	-0.189823		2.65515	0.492159	0	-0.156584
34.52	0.648		2.65835	0.492023	0	-0.155498		2.65835	0.492023	0	-0.155498		2.91239	0.708145	-0.0569581		2.61269	0.458718	0	-0.188803		2.61269	0.458718	0	-0.188803		2.65835	0.492023	0	-0.155498
34.54	0.655		2.66255	0.492757	0	-0.154851		2.66255	0.492757	0	-0.154851		2.91848	0.712119	-0.0531453		2.61981	0.459901	0	-0.187707		2.61981	0.459901	0	-0.187707		2.66255	0.492757	0	-0.154851
34.56	0.664		2.66833	0.494454	0	-0.154493		2.66833	0.494454	0	-0.154493		2.92773	0.717531	-0.0481189		2.62959	0.462629	0	-0.186319		2.62959	0.462629	0	-0.186319		2.66833	0.494454	0	-0.154493
34.58	0.674		2.67512	0.49708	0	-0.154596		2.67512	0.49708	0	-0.154596		2.93619	0.723815	-0.0435312		2.6411	0.46686	0	-0.184816		2.6411	0.46686	0	-0.184816		2.67512	0.49708	0	-0.154596
34.6	0.685		2.68292	0.500608	0	-0.155115		2.68292	0.500608	0	-0.155115		2.94521	0.730916	-0.0388151		2.6543	0.472569	0	-0.183154		2.6543	0.472569	0	-0.183154		2.68292	0.500608	0	-0.155115
34.62	0.697		2.6917	0.505022	0	-0.156008		2.6917	0.505022	0	-0.156008		2.95494	0.738837	-0.0339161		2.66917	0.479751	0	-0.181278		2.66917	0.479751	0	-0.181278		2.6917	0.505022	0	-0.156008
34.64	0.71		2.70144	0.510313	0	-0.157237		2.70144	0.510313	0	-0.157237		2.96538	0.747585	-0.0288367		2.68567	0.488417	0	-0.179133		2.68567	0.488417	0	-0.179133		2.70144	0.510313	0	-0.157237
34.66	0.723		2.71154	0.516354	0	-0.158891		2.71154	0.516354	0	-0.158891		2.97408	0.756487	-0.024585		2.70278	0.498377	0	-0.176868		2.70278	0.498377	0	-0.176868		2.71154	0.516354	0	-0.158891
34.68	0.737		2.72254	0.523168	0	-0.160734		2.72254	0.523168	0	-0.160734		2.98508	0.766171	-0.0194866		2.7214	0.509695	0	-0.174206		2.7214	0.509695	0	-0.174206		2.72254	0.523168	0	-0.160734
34.7	0.752		2.73442	0.530779	0	-0.162748		2.73442	0.530779	0	-0.162748		2.99688	0.776698	-0.0141714		2.74153	0.52244	0	-0.171086		2.74153	0.52244	0	-0.171086		2.73442	0.530779	0	-0.162748
34.72	0.767		2.74661	0.539082	0	-0.165044		2.74661	0.539082	0	-0.165044		3.00693	0.787376	-0.00969849		2.76217	0.53646	0	-0.167666		2.76217	0.53646	0	-0.167666		2.74661	0.539082	0	-0.165044
34.74	0.783		2.75963	0.548124	0	-0.167399		2.75963	0.548124	0	-0.167399		3.01929	0.798868	-0.0043763		2.78121	0.551167	0	-0.164357		2.78121	0.551167	0	-0.164357		2.75963	0.548124	0	-0.167399
34.76	0.799		2.77291	0.557815	0	-0.169939		2.77291	0.557815	0	-0.169939		3.02997	0.810503	0.000131968		2.79224	0.564592	0	-0.163162		2.79224	0.564592	0	-0.163162		2.77291	0.557815	0	-0.169939
34.78	0.814		2.78581	0.567943	0	-0.172726		2.78581	0.567943	0	-0.172726		3.03812	0.82152	0.00349694		2.80294	0.577028	0	-0.163641		2.80294	0.577028	0	-0.163641		2.78581	0.567943	0	-0.172726
34.8	0.83		2.79941	0.578604	0	-0.175358		2.79941	0.578604	0	-0.175358		3.05039	0.833335	0.00848008		2.81424	0.588903	0	-0.165059		2.81424	0.588903	0	-0.165059		2.79941	0.578604	0	-0.175358
34.82	0.845		2.81257	0.589601	0	-0.178144		2.81257	0.589601	0	-0.178144		3.05856	0.844536	0.0116652		2.82516	0.600308	0	-0.167437		2.82516	0.600308	0	-0.167437		2.81257	0.589601	0	-0.178144
34.84	0.86		2.82579	0.600908	0	-0.180841		2.82579	0.600908	0	-0.180841		3.0684	0.85581	0.0154643		2.83614	0.61141	0	-0.170339		2.83614	0.61141	0	-0.170339		2.82579	0.600908	0	-0.180841
34.86	0.875		2.83907	0.612504	0	-0.18343		2.83907	0.612504	0	-0.18343		3.07828	0.867174	0.0191898		2.84717	0.622332	0	-0.173601		2.84717	0.622332	0	-0.173601		2.83907	0.612504	0	-0.18343
34.88	0.889		2.8518	0.624221	0	-0.186045		2.8518	0.624221	0	-0.186045		3.08571	0.877872	0.0218259		2.85774	0.633038	0	-0.177228		2.85774	0.633038	0	-0.177228		2.8518	0.624221	0	-0.186045
34.9	0.902		2.86392	0.635917	0	-0.188621		2.86392	0.635917	0	-0.188621		3.09249	0.887884	0.0241285		2.8678	0.643484	0	-0.181054		2.8678	0.643484	0	-0.181054		2.86392	0.635917	0	-0.188621
34.92	0.915		2.87596	0.647616	0	-0.190963		2.87596	0.647616	0	-0.190963		3.10105	0.897965	0.0271163		2.8778	0.653749	0	-0.18483		2.8778	0.653749	0	-0.18483		2.87596	0.647616	0	-0.190963
34.94	0.927		2.88735	0.659187	0	-0.193245		2.88735	0.659187	0	-0.193245		3.10718	0.907347	0.0290354		2.88725	0.663767	0	-0.188665		2.88725	0.663767	0	-0.188665		2.88735	0.659187	0	-0.193245
34.96	0.938		2.89804	0.670515	0	-0.195434		2.89804	0.670515	0	-0.195434		3.11269	0.916024	0.0306533		2.89613	0.673473	0	-0.192476		2.89613	0.673473	0	-0.192476		2.89804	0.670515	0	-0.195434
34.98	0.948		2.908	0.681499	0	-0.197511		2.908	0.681499	0	-0.197511		3.11757	0.923988	0.0319761		2.9044	0.68281	0	-0.196199		2.9044	0.68281	0	-0.196199		2.908	0.681499	0	-0.197511
35	0.958		2.91779	0.692209	0	-0.199307		2.91779	0.692209	0	-0.199307		3.12426	0.932011	0.0340117		2.91252	0.691854	0	-0.199661		2.91252	0.691854	0	-0.199661		2.91779	0.692209	0	-0.199307
35.02	0.966		2.92624	0.702384	0	-0.201183		2.92624	0.702384	0	-0.201183		3.12607	0.938516	0.0339895		2.91954	0.700404	0	-0.203163		2.91954	0.700404	0	-0.203163		2.92624	0.702384	0	-0.201183
35.04	0.974		2.93447	0.712122	0	-0.202763		2.93447	0.712122	0	-0.202763		3.13155	0.945087	0.0354841		2.92637	0.708552	0	-0.206333		2.92637	0.708552	0	-0.206333		2.93447	0.712122	0	-0.202763
35.06	0.98		2.94133	0.721178	0	-0.204422		2.94133	0.721178	0	-0.204422		3.13211	0.95012	0.0349126		2.93206	0.716105	0	-0.209496		2.93206	0.716105	0	-0.209496		2.94133	0.721178	0	-0.204422
35.08	0.985		2.94732	0.729509	0	-0.205952		2.94732	0.729509	0	-0.205952		3.13394	0.954429	0.0348795		2.93704	0.723033	0	-0.212428		2.93704	0.723033	0	-0.212428		2.94732	0.729509	0	-0.205952
35.1	0.99		2.95305	0.737238	0	-0.207203		2.95305	0.737238	0	-0.207203		3.13752	0.958773	0.0355708		2.9418	0.729446	0	-0.214995		2.9418	0.729446	0	-0.214995		2.95305	0.737238	0	-0.207203
35.12	0.993		2.95736	0.74414	0	-0.20856		2.95736	0.74414	0	-0.20856		3.13621	0.961556	0.0342271		2.94538	0.735163	0	-0.217536		2.94538	0.735163	0	-0.217536		2.95736	0.74414	0	-0.20856
35.14	0.996		2.96139	0.750354	0	-0.20965		2.96139	0.750354	0	-0.20965		3.13861	0.964389	0.0344445		2.94872	0.740302	0	-0.219703		2.94872	0.740302	0	-0.219703		2.96139	0.750354	0	-0.20965
35.16	0.997		2.96398	0.755666	0	-0.210864		2.96398	0.755666	0	-0.210864		3.13605	0.965651	0.032611		2.95087	0.744689	0	-0.221841		2.95087	0.744689	0	-0.221841		2.96398	0.755666	0	-0.210864
35.18	0.998		2.96626	0.760226	0	-0.211827		2.96626	0.760226	0	-0.211827		3.1372	0.966955	0.0323495		2.95277	0.748452	0	-0.223601		2.95277	0.748452	0	-0.223601		2.96626	0.760226	0	-0.211827
35.2	0.998		2.9677	0.763997	0	-0.21276		2.9677	0.763997	0	-0.21276		3.13581	0.967466	0.0310454		2.95396	0.751561	0	-0.225196		2.95396	0.751561	0	-0.225196		2.9677	0.763997	0	-0.21276
35.22	0.997		2.96828	0.766944	0	-0.213664		2.96828	0.766944	0	-0.213664		3.13384	0.967206	0.0295342		2.95444	0.753989	0	-0.226618		2.95444	0.753989	0	-0.226618		2.96828	0.766944	0	-0.213664
35.24	0.995		2.968	0.76904	0	-0.214538		2.968	0.76904	0	-0.214538		3.13124	0.966172	0.0277939		2.95421	0.755717	0	-0.227861		2.95421	0.755717	0	-0.227861		2.968	0.76904	0	-0.214538
35.26	0.993		2.96744	0.770432	0	-0.215217		2.96744	0.770432	0	-0.215217		3.13042	0.965141	0.0268284		2.95374	0.756865	0	-0.228784		2.95374	0.756865	0	-0.228784		2.96744	0.770432	0	-0.215217
35.28	0.99		2.96606	0.771072	0	-0.215909		2.96606	0.771072	0	-0.215909		3.12711	0.963313	0.0248585		2.9526	0.757394	0	-0.229587		2.9526	0.757394	0	-0.229587		2.96606	0.771072	0	-0.215909
35.3	0.986		2.96384	0.770926	0	-0.216603		2.96384	0.770926	0	-0.216603		3.1232	0.960706	0.0226868		2.95076	0.757277	0	-0.230252		2.95076	0.757277	0	-0.230252		2.96384	0.770926	0	-0.216603
35.32	0.982		2.96137	0.770128	0	-0.217123		2.96137	0.770128	0	-0.217123		3.12106	0.958094	0.0212937		2.94871	0.756625	0	-0.230627		2.94871	0.756625	0	-0.230627		2.96137	0.770128	0	-0.217123
35.34	0.978		2.95869	0.768795	0	-0.217505		2.95869	0.768795	0	-0.217505		3.11886	0.955459	0.0199058		2.94648	0.755532	0	-0.230768		2.94648	0.755532	0	-0.230768		2.95869	0.768795	0	-0.217505
35.36	0.973		2.95525	0.766855	0	-0.21794		2.95525	0.766855	0	-0.21794		3.11421	0.952029	0.017541		2.94363	0.753941	0	-0.230855		2.94363	0.753941	0	-0.230855		2.95525	0.766855	0	-0.21794
35.38	0.968		2.95162	0.764418	0	-0.218239		2.95162	0.764418	0	-0.218239		3.11136	0.948587	0.0159714		2.94061	0.751939	0	-0.230718		2.94061	0.751939	0	-0.230718		2.95162	0.764418	0	-0.218239
35.4	0.962		2.94723	0.761409	0	-0.218591		2.94723	0.761409	0	-0.218591		3.10602	0.944353	0.0134127		2.93696	0.749467	0	-0.230533		2.93696	0.749467	0	-0.230533		2.94723	0.761409	0	-0.218591
35.42	0.957		2.94325	0.758095	0	-0.218642		2.94325	0.758095	0	-0.218642		3.1049	0.940868	0.0126467		2.93366	0.746743	0	-0.229995		2.93366	0.746743	0	-0.229995		2.94325	0.758095	0	-0.218642
35.44	0.951		2.93858	0.754371	0	-0.218788		2.93858	0.754371	0	-0.218788		3.09949	0.936587	0.0101321		2.92978	0.74368	0	-0.22948		2.92978	0.74368	0	-0.22948		2.93858	0.754371	0	-0.218788
35.46	0.945		2.93377	0.750314	0	-0.218829		2.93377	0.750314	0	-0.218829		3.09587	0.932286	0.00841345		2.92579	0.740341	0	-0.228802		2.92579	0.740341	0	-0.228802		2.93377	0.750314	0	-0.218829
35.48	0.939		2.92886	0.745987	0	-0.21878		2.92886	0.745987	0	-0.21878		3.0922	0.92796	0.00671378		2.92171	0.736777	0	-0.227989		2.92171	0.736777	0	-0.227989		2.92886	0.745987	0	-0.21878
35.5	0.933		2.92385	0.741443	0	-0.218653		2.92385	0.741443	0	-0.218653		3.0885	0.923609	0.00503986		2.91756	0.733033	0	-0.227063		2.91756	0.733033	0	-0.227063		2.92385	0.741443	0	-0.218653
35.52	0.927		2.91877	0.736725	0	-0.218459		2.91877	0.736725	0	-0.218459		3.08477	0.919233	0.00339115		2.91334	0.729142	0	-0.226042		2.91334	0.729142	0	-0.226042		2.91877	0.736725	0	-0.218459
35.54	0.922		2.91423	0.732027	0	-0.218048		2.91423	0.732027	0	-0.218048		3.08344	0.915585	0.00276712		2.90957	0.725267	0	-0.224808		2.90957	0.725267	0	-0.224808		2.91423	0.732027	0	-0.218048
35.56	0.916		2.9091	0.727195	0	-0.217791		2.9091	0.727195	0	-0.217791		3.07788	0.911167	0.000415477		2.9053	0.721276	0	-0.22371		2.9053	0.721276	0	-0.22371		2.9091	0.727195	0	-0.217791
35.58	0.911		2.90451	0.722413	0	-0.217318		2.90451	0.722413	0	-0.217318		3.07648	0.907471	-0.000167311		2.9015	0.717325	0	-0.222407		2.9015	0.717325	0	-0.222407		2.90451	0.722413	0	-0.217318
35.6	0.906		2.89993	0.717678	0	-0.216846		2.89993	0.717678	0	-0.216846		3.0733	0.90376	-0.00147116		2.8977	0.71341	0	-0.221114		2.8977	0.71341	0	-0.221114		2.89993	0.717678	0	-0.216846
35.62	0.901		2.89537	0.712985	0	-0.216368		2.89537	0.712985	0	-0.216368		3.07009	0.90003	-0.00276003		2.89391	0.709527	0	-0.219826		2.89391	0.709527	0	-0.219826		2.89537	0.712985	0	-0.216368
35.64	0.896		2.89082	0.708333	0	-0.215881		2.89082	0.708333	0	-0.215881		3.06685	0.89628	-0.00402957		2.89013	0.705674	0	-0.21854		2.89013	0.705674	0	-0.21854		2.89082	0.708333	0	-0.215881
35.66	0.892		2.88687	0.70387	0	-0.215229		2.88687	0.70387	0	-0.215229		3.06601	0.893253	-0.00428013		2.88685	0.701976	0	-0.217123		2.88685	0.701976	0	-0.217123		2.88687	0.70387	0	-0.215229
35.68	0.888		2.88298	0.699569	0	-0.214618		2.88298	0.699569	0	-0.214618		3.06341	0.89022	-0.00525278		2.88363	0.698409	0	-0.215778		2.88363	0.698409	0	-0.215778		2.88298	0.699569	0	-0.214618
35.7	0.884		2.87915	0.695404	0	-0.214036		2.87915	0.695404	0	-0.214036		3.06077	0.887173	-0.00622032		2.88044	0.694953	0	-0.214487		2.88044	0.694953	0	-0.214487		2.87915	0.695404	0	-0.214036
35.72	0.88		2.87535	0.691353	0	-0.213476		2.87535	0.691353	0	-0.213476		3.0581	0.884112	-0.00717327		2.87729	0.691589	0	-0.213239		2.87729	0.691589	0	-0.213239		2.87535	0.691353	0	-0.213476
35.74	0.877		2.87219	0.687551	0	-0.212777		2.87219	0.687551	0	-0.212777		3.05785	0.881772	-0.0071118		2.87466	0.688431	0	-0.211897		2.87466	0.688431	0	-0.211897		2.87219	0.687551	0	-0.212777
35.76	0.875		2.8697	0.684109	0	-0.211991		2.8697	0.684109	0	-0.211991		3.05828	0.880171	-0.00677166		2.8726	0.685569	0	-0.210531		2.8726	0.685569	0	-0.210531		2.8697	0.684109	0	-0.211991
35.78	0.872		2.86674	0.680813	0	-0.211461		2.86674	0.680813	0	-0.211461		3.0545	0.877843	-0.00817074		2.87014	0.682828	0	-0.209447		2.87014	0.682828	0	-0.209447		2.86674	0.680813	0	-0.211461
35.8	0.871		2.86502	0.677942	0	-0.210658		2.86502	0.677942	0	-0.210658		3.05727	0.876959	-0.00684256		2.86871	0.680438	0	-0.208162		2.86871	0.680438	0	-0.208162		2.86502	0.677942	0	-0.210658
35.82	0.869		2.86286	0.675271	0	-0.210138		2.86286	0.675271	0	-0.210138		3.05418	0.875368	-0.00795869		2.86691	0.678214	0	-0.207195		2.86691	0.678214	0	-0.207195		2.86286	0.675271	0	-0.210138
35.84	0.868		2.86135	0.672916	0	-0.209518		2.86135	0.672916	0	-0.209518		3.05517	0.87449	-0.00736769		2.86566	0.676253	0	-0.206182		2.86566	0.676253	0	-0.206182		2.86135	0.672916	0	-0.209518
35.86	0.867		2.85995	0.670824	0	-0.208994		2.85995	0.670824	0	-0.208994		3.05446	0.873625	-0.00748984		2.86451	0.674509	0	-0.205309		2.86451	0.674509	0	-0.205309		2.85995	0.670824	0	-0.208994
35.88	0.867		2.85924	0.669098	0	-0.208397		2.85924	0.669098	0	-0.208397		3.05614	0.873493	-0.00662511		2.86392	0.67307	0	-0.204425		2.86392	0.67307	0	-0.204425		2.85924	0.669098	0	-0.208397
35.9	0.867		2.85866	0.667674	0	-0.207918		2.85866	0.667674	0	-0.207918		3.05609	0.873378	-0.00649292		2.86343	0.671883	0	-0.203709		2.86343	0.671883	0	-0.203709		2.85866	0.667674	0	-0.207918
35.92	0.867		2.85819	0.666502	0	-0.207533		2.85819	0.666502	0	-0.207533		3.056	0.873266	-0.00637825		2.86304	0.670905	0	-0.20313		2.86304	0.670905	0	-0.20313		2.85819	0.666502	0	-0.207533
35.94	0.868		2.85839	0.665685	0	-0.207074		2.85839	0.665685	0	-0.207074		3.05834	0.873891	-0.00526583		2.86321	0.670224	0	-0.202536		2.86321	0.670224	0	-0.202536		2.85839	0.665685	0	-0.207074
35.96	0.87		2.85932	0.665314	0	-0.206583		2.85932	0.665314	0	-0.206583		3.06138	0.875275	-0.00389113		2.86398	0.669914	0	-0.201983		2.86398	0.669914	0	-0.201983		2.85932	0.665314	0	-0.206583
35.98	0.872		2.86041	0.665311	0	-0.206242		2.86041	0.665311	0	-0.206242		3.06265	0.876684	-0.00327528		2.86488	0.669911	0	-0.201642		2.86488	0.669911	0	-0.201642		2.86041	0.665311	0	-0.206242
36	0.874		2.86162	0.665613	0	-0.206021		2.86162	0.665613	0	-0.206021		3.0639	0.878104	-0.00268421		2.86589	0.670163	0	-0.201471		2.86589	0.670163	0	-0.201471		2.86162	0.665613	0	-0.206021
36.02	0.876		2.86295	0.666169	0	-0.205894		2.86295	0.666169	0	-0.205894		3.06516	0.879534	-0.00210389		2.86699	0.670626	0	-0.201437		2.86699	0.670626	0	-0.201437		2.86295	0.666169	0	-0.205894
36.04	0.879		2.86496	0.667084	0	-0.205692		2.86496	0.667084	0	-0.205692		3.06884	0.881717	-0.000533899		2.86866	0.671389	0	-0.201388		2.86866	0.671389	0	-0.201388		2.86496	0.667084	0	-0.205692
36.06	0.883		2.86768	0.66845	0	-0.205455		2.86768	0.66845	0	-0.205455		3.07322	0.88467	0.0012834		2.87092	0.672527	0	-0.201378		2.87092	0.672527	0	-0.201378		2.86768	0.66845	0	-0.205455
36.08	0.887		2.87057	0.670191	0	-0.205363		2.87057	0.670191	0	-0.205363		3.07582	0.887652	0.00232986		2.87332	0.673977	0	-0.201576		2.87332	0.673977	0	-0.201576		2.87057	0.670191	0	-0.205363
36.1	0.891		2.87359	0.672244	0	-0.205384		2.87359	0.672244	0	-0.205384		3.07842	0.890654	0.0033476		2.87583	0.675688	0	-0.201941		2.87583	0.675688	0	-0.201941		2.87359	0.672244	0	-0.205384
36.12	0.896		2.87732	0.674711	0	-0.205342		2.87732	0.674711	0	-0.205342		3.08345	0.894426	0.00534601		2.87892	0.677741	0	-0.202311		2.87892	0.677741	0	-0.202311		2.87732	0.674711	0	-0.205342
36.14	0.901		2.88118	0.677523	0	-0.20542		2.88118	0.677523	0	-0.20542		3.08671	0.898227	0.00657365		2.88213	0.680081	0	-0.202862		2.88213	0.680081	0	-0.202862		2.88118	0.677523	0	-0.20542
36.16	0.907		2.88576	0.680778	0	-0.205438		2.88576	0.680778	0	-0.205438		3.09241	0.902809	0.00877288		2.88593	0.682789	0	-0.203427		2.88593	0.682789	0	-0.203427		2.88576	0.680778	0	-0.205438
36.18	0.913		2.89049	0.684406	0	-0.205578		2.89049	0.684406	0	-0.205578		3.09633	0.90742	0.0101911		2.88986	0.685804	0	-0.204179		2.88986	0.685804	0	-0.204179		2.89049	0.684406	0	-0.205578
36.2	0.92		2.89594	0.688502	0	-0.205653		2.89594	0.688502	0	-0.205653		3.10269	0.912823	0.0125802		2.89438	0.689207	0	-0.204949		2.89438	0.689207	0	-0.204949		2.89594	0.688502	0	-0.205653
36.22	0.927		2.90154	0.692994	0	-0.205847		2.90154	0.692994	0	-0.205847		3.10725	0.918255	0.0141772		2.89903	0.692935	0	-0.205906		2.89903	0.692935	0	-0.205906		2.90154	0.692994	0	-0.205847
36.24	0.934		2.90728	0.69782	0	-0.206125		2.90728	0.69782	0	-0.206125		3.11184	0.92372	0.0157451		2.9038	0.696937	0	-0.207008		2.9038	0.696937	0	-0.207008		2.90728	0.69782	0	-0.206125
36.26	0.942		2.91371	0.703087	0	-0.206306		2.91371	0.703087	0	-0.206306		3.11886	0.929991	0.0182804		2.90914	0.701302	0	-0.208091		2.90914	0.701302	0	-0.208091		2.91371	0.703087	0	-0.206306
36.28	0.95		2.92029	0.70873	0	-0.206574		2.92029	0.70873	0	-0.206574		3.12406	0.936288	0.0200092		2.9146	0.705974	0	-0.20933		2.9146	0.705974	0	-0.20933		2.92029	0.70873	0	-0.206574
36.3	0.958		2.92698	0.714692	0	-0.206901		2.92698	0.714692	0	-0.206901		3.12929	0.942621	0.0217124		2.92016	0.710905	0	-0.210688		2.92016	0.710905	0	-0.210688		2.92698	0.714692	0	-0.206901
36.32	0.967		2.93437	0.721089	0	-0.207104		2.93437	0.721089	0	-0.207104		3.13696	0.949777	0.0243787		2.92629	0.716191	0	-0.212001		2.92629	0.716191	0	-0.212001		2.93437	0.721089	0	-0.207104
36.34	0.976		2.94188	0.727858	0	-0.207369		2.94188	0.727858	0	-0.207369		3.14278	0.956953	0.0262231		2.93253	0.721779	0	-0.213448		2.93253	0.721779	0	-0.213448		2.94188	0.727858	0	-0.207369
36.36	0.985		2.94951	0.734947	0	-0.207671		2.94951	0.734947	0	-0.207671		3.14865	0.964171	0.0280467		2.93886	0.727624	0	-0.214994		2.93886	0.727624	0	-0.214994		2.94951	0.734947	0	-0.207671
36.38	0.995		2.95782	0.742477	0	-0.207823		2.95782	0.742477	0	-0.207823		3.15695	0.972227	0.0308291		2.94576	0.733827	0	-0.216474		2.94576	0.733827	0	-0.216474		2.95782	0.742477	0	-0.207823
36.4	1.005		2.96626	0.750388	0	-0.208015		2.96626	0.750388	0	-0.208015		3.16337	0.980298	0.032773		2.95277	0.740335	0	-0.218069		2.95277	0.740335	0	-0.218069		2.96626	0.750388	0	-0.208015
36.42	1.015		2.97481	0.758627	0	-0.208222		2.97481	0.758627	0	-0.208222		3.16986	0.988414	0.0347023		2.95986	0.747106	0	-0.219744		2.95986	0.747106	0	-0.219744		2.97481	0.758627	0	-0.208222
36.44	1.025		2.98344	0.767154	0	-0.208424		2.98344	0.767154	0	-0.208424		3.17635	0.996574	0.036586		2.96703	0.754104	0	-0.221474		2.96703	0.754104	0	-0.221474		2.98344	0.767154	0	-0.208424
36.46	1.036		2.99274	0.776103	0	-0.208434		2.99274	0.776103	0	-0.208434		3.18527	1.00559	0.039426		2.97359	0.761115	0	-0.223422		2.97359	0.761115	0	-0.223422		2.99274	0.776103	0	-0.208434
36.48	1.046		3.00155	0.785247	0	-0.208619		3.00155	0.785247	0	-0.208619		3.18982	1.01379	0.0404065		2.97981	0.768047	0	-0.225819		2.97981	0.768047	0	-0.225819		3.00155	0.785247	0	-0.208619
36.5	1.057		3.011	0.794739	0	-0.208576		3.011	0.794739	0	-0.208576		3.19885	1.02291	0.0432057		2.98647	0.775058	0	-0.228258		2.98647	0.775058	0	-0.228258		3.011	0.794739	0	-0.208576
36.52	1.067		3.01994	0.804364	0	-0.208683		3.01994	0.804364	0	-0.208683		3.20338	1.03119	0.0440859		2.99277	0.782035	0	-0.231012		2.99277	0.782035	0	-0.231012		3.01994	0.804364	0	-0.208683
36.54	1.078		3.02949	0.814287	0	-0.20854		3.02949	0.814287	0	-0.20854		3.21242	1.04041	0.0468061		2.9995	0.789123	0	-0.233704		2.9995	0.789123	0	-0.233704		3.02949	0.814287	0	-0.20854
36.56	1.088		3.03851	0.824298	0	-0.20853		3.03851	0.824298	0	-0.20853		3.21691	1.04876	0.0475913		3.00585	0.796196	0	-0.236632		3.00585	0.796196	0	-0.236632		3.03851	0.824298	0	-0.20853
36.58	1.098		3.04753	0.834394	0	-0.208435		3.04753	0.834394	0	-0.208435		3.22354	1.05723	0.0492356		3.01221	0.803269	0	-0.239561		3.01221	0.803269	0	-0.239561		3.04753	0.834394	0	-0.208435
36.6	1.109		3.05714	0.844756	0	-0.208074		3.05714	0.844756	0	-0.208074		3.23242	1.06657	0.0517714		3.01899	0.810475	0	-0.242355		3.01899	0.810475	0	-0.242355		3.05714	0.844756	0	-0.208074
36.62	1.119		3.06622	0.855173	0	-0.207839		3.06622	0.855173	0	-0.207839		3.23688	1.07503	0.0524285		3.02539	0.817679	0	-0.245333		3.02539	0.817679	0	-0.245333		3.06622	0.855173	0	-0.207839
36.64	1.128		3.07469	0.865465	0	-0.207695		3.07469	0.865465	0	-0.207695		3.24109	1.08276	0.0529665		3.03136	0.824767	0	-0.248394		3.03136	0.824767	0	-0.248394		3.07469	0.865465	0	-0.207695
36.66	1.138		3.08369	0.87585	0	-0.207251		3.08369	0.87585	0	-0.207251		3.24953	1.09145	0.0552386		3.0377	0.831888	0	-0.251213		3.0377	0.831888	0	-0.251213		3.08369	0.87585	0	-0.207251
36.68	1.147		3.0921	0.886139	0	-0.206914		3.0921	0.886139	0	-0.206914		3.25335	1.09922	0.0555514		3.04363	0.838921	0	-0.254132		3.04363	0.838921	0	-0.254132		3.0921	0.886139	0	-0.206914
36.7	1.156		3.10045	0.896358	0	-0.206473		3.10045	0.896358	0	-0.206473		3.25942	1.10711	0.0567812		3.04952	0.845886	0	-0.256946		3.04952	0.845886	0	-0.256946		3.10045	0.896358	0	-0.206473
36.72	1.165		3.10877	0.906532	0	-0.205938		3.10877	0.906532	0	-0.205938		3.26525	1.11503	0.057886		3.05538	0.852801	0	-0.259669		3.05538	0.852801	0	-0.259669		3.10877	0.906532	0	-0.205938
36.74	1.173		3.11645	0.916488	0	-0.205504		3.11645	0.916488	0	-0.205504		3.26867	1.1221	0.0579726		3.06079	0.859552	0	-0.262439		3.06079	0.859552	0	-0.262439		3.11645	0.916488	0	-0.205504
36.76	1.181		3.12405	0.926272	0	-0.204966		3.12405	0.926272	0	-0.204966		3.27414	1.12929	0.0589019		3.06615	0.866172	0	-0.265066		3.06615	0.866172	0	-0.265066		3.12405	0.926272	0	-0.204966
36.78	1.188		3.13098	0.935729	0	-0.204529		3.13098	0.935729	0	-0.204529		3.27695	1.13561	0.0587125		3.07104	0.872559	0	-0.2677		3.07104	0.872559	0	-0.2677		3.13098	0.935729	0	-0.204529
36.8	1.195		3.1378	0.944922	0	-0.203991		3.1378	0.944922	0	-0.203991		3.28185	1.14205	0.0593895		3.07584	0.878754	0	-0.270158		3.07584	0.878754	0	-0.270158		3.1378	0.944922	0	-0.203991
36.82	1.201		3.14393	0.953706	0	-0.203561		3.14393	0.953706	0	-0.203561		3.28407	1.14762	0.0589469		3.08016	0.884666	0	-0.272601		3.08016	0.884666	0	-0.272601		3.14393	0.953706	0	-0.203561
36.84	1.207		3.14993	0.962156	0	-0.203038		3.14993	0.962156	0	-0.203038		3.2884	1.1533	0.0593824		3.08439	0.890343	0	-0.274851		3.08439	0.890343	0	-0.274851		3.14993	0.962156	0	-0.203038
36.86	1.212		3.15523	0.970137	0	-0.202635		3.15523	0.970137	0	-0.202635		3.29004	1.1581	0.058699		3.08813	0.895697	0	-0.277075		3.08813	0.895697	0	-0.277075		3.15523	0.970137	0	-0.202635
36.88	1.217		3.16038	0.977732	0	-0.202151		3.16038	0.977732	0	-0.202151		3.2938	1.16301	0.0589039		3.09176	0.900786	0	-0.279097		3.09176	0.900786	0	-0.279097		3.16038	0.977732	0	-0.202151
36.9	1.221		3.16483	0.984812	0	-0.201799		3.16483	0.984812	0	-0.201799		3.29486	1.16702	0.0579909		3.09489	0.905523	0	-0.281088		3.09489	0.905523	0	-0.281088		3.16483	0.984812	0	-0.201799
36.92	1.225		3.16912	0.991466	0	-0.201378		3.16912	0.991466	0	-0.201378		3.29805	1.17116	0.0579754		3.09792	0.909971	0	-0.282874		3.09792	0.909971	0	-0.282874		3.16912	0.991466	0	-0.201378
36.94	1.228		3.17269	0.997571	0	-0.201102		3.17269	0.997571	0	-0.201102		3.29852	1.17438	0.0568432		3.10044	0.914047	0	-0.284626		3.10044	0.914047	0	-0.284626		3.17269	0.997571	0	-0.201102
36.96	1.231		3.1761	1.00322	0	-0.200769		3.1761	1.00322	0	-0.200769		3.30114	1.17773	0.0566165		3.10284	0.917816	0	-0.286174		3.10284	0.917816	0	-0.286174		3.1761	1.00322	0	-0.200769
36.98	1.233		3.17879	1.00829	0	-0.200592		3.17879	1.00829	0	-0.200592		3.30103	1.18015	0.0552749		3.10474	0.921197	0	-0.287689		3.10474	0.921197	0	-0.287689		3.17879	1.00829	0	-0.200592
37	1.234		3.18073	1.01269	0	-0.200567		3.18073	1.01269	0	-0.200567		3.30064	1.18181	0.0538454		3.1061	0.924124	0	-0.289132		3.1061	0.924124	0	-0.289132		3.18073	1.01269	0	-0.200567
37.02	1.235		3.18247	1.01652	0	-0.200495		3.18247	1.01652	0	-0.200495		3.30206	1.18355	0.053195		3.10733	0.926675	0	-0.290342		3.10733	0.926675	0	-0.290342		3.18247	1.01652	0	-0.200495
37.04	1.235		3.18347	1.01969	0	-0.200589		3.18347	1.01969	0	-0.200589		3.3008	1.18437	0.0514544		3.10803	0.928781	0	-0.291495		3.10803	0.928781	0	-0.291495		3.18347	1.01969	0	-0.200589
37.06	1.235		3.18428	1.0223	0	-0.200645		3.18428	1.0223	0	-0.200645		3.30168	1.1853	0.0506319		3.10861	0.930518	0	-0.292427		3.10861	0.930518	0	-0.292427		3.18428	1.0223	0	-0.200645
37.08	1.234		3.18436	1.02425	0	-0.200877		3.18436	1.02425	0	-0.200877		3.29983	1.1853	0.0487043		3.10866	0.931816	0	-0.293314		3.10866	0.931816	0	-0.293314		3.18436	1.02425	0	-0.200877
37.1	1.232		3.18366	1.02546	0	-0.201279		3.18366	1.02546	0	-0.201279		3.29768	1.18452	0.0467002		3.10817	0.932618	0	-0.294121		3.10817	0.932618	0	-0.294121		3.18366	1.02546	0	-0.201279
37.12	1.23		3.18275	1.02605	0	-0.201646		3.18275	1.02605	0	-0.201646		3.29734	1.18381	0.0454843		3.10753	0.933007	0	-0.294685		3.10753	0.933007	0	-0.294685		3.18275	1.02605	0	-0.201646
37.14	1.228		3.18169	1.02612	0	-0.20199		3.18169	1.02612	0	-0.20199		3.29674	1.18307	0.0441896		3.10678	0.933056	0	-0.295054		3.10678	0.933056	0	-0.295054		3.18169	1.02612	0	-0.20199
37.16	1.224		3.1793	1.02537	0	-0.202718		3.1793	1.02537	0	-0.202718		3.29131	1.18053	0.0409309		3.1051	0.932559	0	-0.295532		3.1051	0.932559	0	-0.295532		3.1793	1.02537	0	-0.202718
37.18	1.221		3.17728	1.02414	0	-0.203206		3.17728	1.02414	0	-0.203206		3.29247	1.17909	0.0404659		3.10368	0.931741	0	-0.295608		3.10368	0.931741	0	-0.295608		3.17728	1.02414	0	-0.203206
37.2	1.216		3.17395	1.02212	0	-0.204079		3.17395	1.02212	0	-0.204079		3.28612	1.1757	0.0369149		3.10133	0.930395	0	-0.295803		3.10133	0.930395	0	-0.295803		3.17395	1.02212	0	-0.204079
37.22	1.212		3.171	1.01964	0	-0.204711		3.171	1.01964	0	-0.204711		3.2867	1.17341	0.0362988		3.09925	0.928745	0	-0.295605		3.09925	0.928745	0	-0.295605		3.171	1.01964	0	-0.204711
37.24	1.206		3.16674	1.01639	0	-0.205724		3.16674	1.01639	0	-0.205724		3.27974	1.16919	0.03259		3.09624	0.926581	0	-0.29553		3.09624	0.926581	0	-0.29553		3.16674	1.01639	0	-0.205724
37.26	1.2		3.16227	1.0125	0	-0.206688		3.16227	1.0125	0	-0.206688		3.27725	1.16518	0.0308078		3.09309	0.923994	0	-0.295196		3.09309	0.923994	0	-0.295196		3.16227	1.0125	0	-0.206688
37.28	1.194		3.15763	1.0081	0	-0.207614		3.15763	1.0081	0	-0.207614		3.27418	1.1611	0.0288249		3.08982	0.92106	0	-0.294652		3.08982	0.92106	0	-0.294652		3.15763	1.0081	0	-0.207614
37.3	1.187		3.15225	1.00307	0	-0.208702		3.15225	1.00307	0	-0.208702		3.26871	1.15612	0.0259028		3.08603	0.91771	0	-0.294066		3.08603	0.91771	0	-0.294066		3.15225	1.00307	0	-0.208702
37.32	1.179		3.14611	0.99735	0	-0.209935		3.14611	0.99735	0	-0.209935		3.26285	1.15034	0.0228808		3.0817	0.91389	0	-0.293395		3.0817	0.91389	0	-0.293395		3.14611	0.99735	0	-0.209935
37.34	1.171		3.13977	0.991056	0	-0.211102		3.13977	0.991056	0	-0.211102		3.25876	1.14461	0.0206601		3.07723	0.909685	0	-0.292472		3.07723	0.909685	0	-0.292472		3.13977	0.991056	0	-0.211102
37.36	1.163		3.13327	0.984298	0	-0.212212		3.13327	0.984298	0	-0.212212		3.25443	1.13884	0.0183896		3.07265	0.905167	0	-0.291343		3.07265	0.905167	0	-0.291343		3.13327	0.984298	0	-0.212212
37.38	1.153		3.12545	0.976784	0	-0.213651		3.12545	0.976784	0	-0.213651		3.24523	1.13131	0.0141642		3.06714	0.900136	0	-0.290299		3.06714	0.900136	0	-0.290299		3.12545	0.976784	0	-0.213651
37.4	1.144		3.11801	0.968849	0	-0.2148		3.11801	0.968849	0	-0.2148		3.24246	1.12478	0.0126873		3.0619	0.894817	0	-0.288832		3.0619	0.894817	0	-0.288832		3.11801	0.968849	0	-0.2148
37.42	1.134		3.10985	0.960389	0	-0.216073		3.10985	0.960389	0	-0.216073		3.23479	1.11726	0.00922048		3.05614	0.889138	0	-0.287324		3.05614	0.889138	0	-0.287324		3.10985	0.960389	0	-0.216073
37.44	1.123		3.10094	0.951322	0	-0.217443		3.10094	0.951322	0	-0.217443		3.22689	1.10895	0.00574148		3.04986	0.883042	0	-0.285723		3.04986	0.883042	0	-0.285723		3.10094	0.951322	0	-0.217443
37.46	1.112		3.09184	0.94177	0	-0.218699		3.09184	0.94177	0	-0.218699		3.22073	1.10066	0.00305375		3.04345	0.87661	0	-0.283859		3.04345	0.87661	0	-0.283859		3.09184	0.94177	0	-0.218699
37.48	1.1		3.082	0.93165	0	-0.220033		3.082	0.93165	0	-0.220033		3.21191	1.0915	-0.000663565		3.03651	0.869783	0	-0.2819		3.03651	0.869783	0	-0.2819		3.082	0.93165	0	-0.220033
37.5	1.087		3.07139	0.920898	0	-0.221417		3.07139	0.920898	0	-0.221417		3.2026	1.08154	-0.00450154		3.02903	0.862516	0	-0.279799		3.02903	0.862516	0	-0.279799		3.07139	0.920898	0	-0.221417
37.52	1.075		3.06117	0.909829	0	-0.222459		3.06117	0.909829	0	-0.222459		3.19744	1.07242	-0.00654004		3.02183	0.85502	0	-0.277268		3.02183	0.85502	0	-0.277268		3.06117	0.909829	0	-0.222459
37.54	1.061		3.04964	0.898161	0	-0.223743		3.04964	0.898161	0	-0.223743		3.18527	1.06156	-0.0114213		3.01371	0.8471	0	-0.274803		3.01371	0.8471	0	-0.274803		3.04964	0.898161	0	-0.223743
37.56	1.048		3.03852	0.886202	0	-0.224661		3.03852	0.886202	0	-0.224661		3.17948	1.05159	-0.0135637		3.00586	0.838965	0	-0.271898		3.00586	0.838965	0	-0.271898		3.03852	0.886202	0	-0.224661
37.58	1.033		3.02609	0.873678	0	-0.22579		3.02609	0.873678	0	-0.22579		3.16656	1.03992	-0.0185933		2.9971	0.830425	0	-0.269044		2.9971	0.830425	0	-0.269044		3.02609	0.873678	0	-0.22579
37.6	1.019		3.01406	0.860892	0	-0.226528		3.01406	0.860892	0	-0.226528		3.15993	1.02909	-0.0209152		2.98862	0.821683	0	-0.265736		2.98862	0.821683	0	-0.265736		3.01406	0.860892	0	-0.226528
37.62	1.004		3.00132	0.847747	0	-0.22727		3.00132	0.847747	0	-0.22727		3.14868	1.01739	-0.0250921		2.97965	0.812672	0	-0.262345		2.97965	0.812672	0	-0.262345		3.00132	0.847747	0	-0.22727
37.64	0.988		2.98785	0.834168	0	-0.227976		2.98785	0.834168	0	-0.227976		3.13689	1.00491	-0.0293939		2.97015	0.803337	0	-0.258807		2.97015	0.803337	0	-0.258807		2.98785	0.834168	0	-0.227976
37.66	0.973		2.97479	0.820436	0	-0.228268		2.97479	0.820436	0	-0.228268		3.1292	0.993198	-0.0319092		2.95985	0.793564	0	-0.25514		2.95985	0.793564	0	-0.25514		2.97479	0.820436	0	-0.228268
37.68	0.956		2.96046	0.806279	0	-0.228702		2.96046	0.806279	0	-0.228702		3.11463	0.97988	-0.0371976		2.94795	0.783055	0	-0.251927		2.94795	0.783055	0	-0.251927		2.96046	0.806279	0	-0.228702
37.7	0.94		2.94655	0.791977	0	-0.228688		2.94655	0.791977	0	-0.228688		3.1061	0.967333	-0.0398797		2.9364	0.772132	0	-0.248532		2.9364	0.772132	0	-0.248532		2.94655	0.791977	0	-0.228688
37.72	0.923		2.93194	0.77743	0	-0.228612		2.93194	0.77743	0	-0.228612		3.09312	0.953981	-0.0443326		2.92427	0.760785	0	-0.245257		2.92427	0.760785	0	-0.245257		2.93194	0.77743	0	-0.228612
37.74	0.906		2.9172	0.762725	0	-0.228265		2.9172	0.762725	0	-0.228265		3.08185	0.940607	-0.0479812		2.91203	0.749135	0	-0.241854		2.91203	0.749135	0	-0.241854		2.9172	0.762725	0	-0.228265
37.76	0.889		2.90235	0.74793	0	-0.227653		2.90235	0.74793	0	-0.227653		3.07043	0.927205	-0.0516074		2.89971	0.737276	0	-0.238308		2.89971	0.737276	0	-0.238308		2.90235	0.74793	0	-0.227653
37.78	0.872		2.88742	0.733105	0	-0.226783		2.88742	0.733105	0	-0.226783		3.05888	0.913776	-0.055205		2.88731	0.725283	0	-0.234605		2.88731	0.725283	0	-0.234605		2.88742	0.733105	0	-0.226783
37.8	0.855		2.87241	0.718298	0	-0.225659		2.87241	0.718298	0	-0.225659		3.0472	0.900321	-0.0587756		2.87485	0.713217	0	-0.23074		2.87485	0.713217	0	-0.23074		2.87241	0.718298	0	-0.225659
37.82	0.838		2.85734	0.703547	0	-0.224285		2.85734	0.703547	0	-0.224285		3.03537	0.886843	-0.0623209		2.86234	0.701125	0	-0.226707		2.86234	0.701125	0	-0.226707		2.85734	0.703547	0	-0.224285
37.84	0.821		2.84223	0.688886	0	-0.222662		2.84223	0.688886	0	-0.222662		3.02341	0.873342	-0.0658426		2.84979	0.689045	0	-0.222503		2.84979	0.689045	0	-0.222503		2.84223	0.688886	0	-0.222662
37.86	0.804		2.82707	0.674342	0	-0.220793		2.82707	0.674342	0	-0.220793		3.01131	0.859822	-0.0693423		2.83721	0.677007	0	-0.218128		2.83721	0.677007	0	-0.218128		2.82707	0.674342	0	-0.220793
37.88	0.787		2.81189	0.659936	0	-0.218679		2.81189	0.659936	0	-0.218679		2.99906	0.846283	-0.0728219		2.8246	0.665034	0	-0.21358		2.8246	0.665034	0	-0.21358		2.81189	0.659936	0	-0.218679
37.9	0.77		2.79667	0.645687	0	-0.21632		2.79667	0.645687	0	-0.21632		2.98666	0.832728	-0.0762831		2.81197	0.653147	0	-0.20886		2.81197	0.653147	0	-0.20886		2.79667	0.645687	0	-0.21632
37.92	0.753		2.78144	0.63161	0	-0.21372		2.78144	0.63161	0	-0.21372		2.9741	0.819157	-0.0797276		2.79932	0.641361	0	-0.203969		2.79932	0.641361	0	-0.203969		2.78144	0.63161	0	-0.21372
37.94	0.737		2.76678	0.617851	0	-0.210742		2.76678	0.617851	0	-0.210742		2.96382	0.80625	-0.0821573		2.78715	0.629802	0	-0.198791		2.78715	0.629802	0	-0.198791		2.76678	0.617851	0	-0.210742
37.96	0.722		2.75276	0.604527	0	-0.207463		2.75276	0.604527	0	-0.207463		2.95423	0.794048	-0.0842498		2.77259	0.617903	0	-0.194087		2.77259	0.617903	0	-0.194087		2.75276	0.604527	0	-0.207463
37.98	0.706		2.73823	0.591464	0	-0.204214		2.73823	0.591464	0	-0.204214		2.94037	0.78123	-0.0880483		2.74798	0.603564	0	-0.192114		2.74798	0.603564	0	-0.192114		2.73823	0.591464	0	-0.204214
38	0.691		2.72432	0.578781	0	-0.200641		2.72432	0.578781	0	-0.200641		2.93023	0.769006	-0.0902296		2.72442	0.587804	0	-0.191617		2.72442	0.587804	0	-0.191617		2.72432	0.578781	0	-0.200641
38.02	0.677		2.71107	0.566571	0	-0.196822		2.71107	0.566571	0	-0.196822		2.92095	0.757479	-0.0920058		2.70198	0.571378	0	-0.192015		2.70198	0.571378	0	-0.192015		2.71107	0.566571	0	-0.196822
38.04	0.664		2.69853	0.554906	0	-0.192827		2.69853	0.554906	0	-0.192827		2.9123	0.746658	-0.0934787		2.68075	0.554837	0	-0.192896		2.68075	0.554837	0	-0.192896		2.69853	0.554906	0	-0.192827
38.06	0.651		2.68614	0.543714	0	-0.188841		2.68614	0.543714	0	-0.188841		2.90186	0.735906	-0.0956578		2.65976	0.538378	0	-0.194177		2.65976	0.538378	0	-0.194177		2.68614	0.543714	0	-0.188841
38.08	0.638		2.67387	0.532936	0	-0.184835		2.67387	0.532936	0	-0.184835		2.89113	0.725159	-0.0979061		2.63898	0.522136	0	-0.195636		2.63898	0.522136	0	-0.195636		2.67387	0.532936	0	-0.184835
38.1	0.627		2.66289	0.522763	0	-0.180549		2.66289	0.522763	0	-0.180549		2.88512	0.715659	-0.0981587		2.62038	0.506578	0	-0.196733		2.62038	0.506578	0	-0.196733		2.66289	0.522763	0	-0.180549
38.12	0.616		2.6521	0.513104	0	-0.176374		2.6521	0.513104	0	-0.176374		2.87606	0.706312	-0.0996594		2.60211	0.491678	0	-0.197801		2.60211	0.491678	0	-0.197801		2.6521	0.513104	0	-0.176374
38.14	0.606		2.64207	0.504003	0	-0.172156		2.64207	0.504003	0	-0.172156		2.86897	0.697599	-0.100312		2.58511	0.477579	0	-0.19858		2.58511	0.477579	0	-0.19858		2.64207	0.504003	0	-0.172156
38.16	0.596		2.63221	0.495376	0	-0.168066		2.63221	0.495376	0	-0.168066		2.86031	0.68897	-0.101599		2.56843	0.464202	0	-0.199239		2.56843	0.464202	0	-0.199239		2.63221	0.495376	0	-0.168066
38.18	0.588		2.62371	0.487378	0	-0.163838		2.62371	0.487378	0	-0.163838		2.85622	0.681567	-0.10097		2.55402	0.451822	0	-0.199395		2.55402	0.451822	0	-0.199395		2.62371	0.487378	0	-0.163838
38.2	0.58		2.61543	0.479909	0	-0.159848		2.61543	0.479909	0	-0.159848		2.8492	0.674342	-0.101567		2.54001	0.440298	0	-0.199459		2.54001	0.440298	0	-0.199459		2.61543	0.479909	0	-0.159848
38.22	0.574		2.60854	0.473104	0	-0.155821		2.60854	0.473104	0	-0.155821		2.84656	0.668346	-0.100342		2.52834	0.429843	0	-0.199082		2.52834	0.429843	0	-0.199082		2.60854	0.473104	0	-0.155821
38.24	0.568		2.60192	0.466852	0	-0.152117		2.60192	0.466852	0	-0.152117		2.841	0.66254	-0.100346		2.51712	0.420288	0	-0.19868		2.51712	0.420288	0	-0.19868		2.60192	0.466852	0	-0.152117
38.26	0.563		2.59611	0.461168	0	-0.148562		2.59611	0.461168	0	-0.148562		2.8374	0.657364	-0.0995397		2.50729	0.41165	0	-0.19808		2.50729	0.41165	0	-0.19808		2.59611	0.461168	0	-0.148562
38.28	0.558		2.59054	0.455956	0	-0.145304		2.59054	0.455956	0	-0.145304		2.83232	0.652294	-0.0993639		2.49786	0.403777	0	-0.197482		2.49786	0.403777	0	-0.197482		2.59054	0.455956	0	-0.145304
38.3	0.555		2.58636	0.451348	0	-0.14207		2.58636	0.451348	0	-0.14207		2.83185	0.64843	-0.0972936		2.49077	0.396855	0	-0.196563		2.49077	0.396855	0	-0.196563		2.58636	0.451348	0	-0.14207
38.32	0.552		2.58244	0.44724	0	-0.139214		2.58244	0.44724	0	-0.139214		2.82856	0.644771	-0.0964296		2.48413	0.390717	0	-0.195736		2.48413	0.390717	0	-0.195736		2.58244	0.44724	0	-0.139214
38.34	0.55		2.57934	0.44365	0	-0.136558		2.57934	0.44365	0	-0.136558		2.82724	0.641746	-0.0947711		2.47888	0.385381	0	-0.194827		2.47888	0.385381	0	-0.194827		2.57934	0.44365	0	-0.136558
38.36	0.549		2.57707	0.440593	0	-0.13414		2.57707	0.440593	0	-0.13414		2.8269	0.639428	-0.0927463		2.47503	0.380855	0	-0.193877		2.47503	0.380855	0	-0.193877		2.57707	0.440593	0	-0.13414
38.38	0.549		2.57564	0.43808	0	-0.131988		2.57564	0.43808	0	-0.131988		2.82739	0.637831	-0.0904277		2.47262	0.377147	0	-0.192921		2.47262	0.377147	0	-0.192921		2.57564	0.43808	0	-0.131988
38.4	0.55		2.57507	0.43612	0	-0.130129		2.57507	0.43612	0	-0.130129		2.82868	0.636962	-0.0878309		2.47165	0.37426	0	-0.191989		2.47165	0.37426	0	-0.191989		2.57507	0.43612	0	-0.130129
38.42	0.551		2.57476	0.434616	0	-0.128687		2.57476	0.434616	0	-0.128687		2.82834	0.636236	-0.0859623		2.47113	0.372048	0	-0.191256		2.47113	0.372048	0	-0.191256		2.57476	0.434616	0	-0.128687
[truncated: 43,078 more rows]

## Sheet: Error vs no. of NL cereb units
Linear Brainstem, Cerebellum with diff numbers of Nonlinear units (ν)
[truncated: 9 more rows]

## Sheet: Experimental Control Data 
Experimental control data when controling DEAP with a nonlinear (initially linear) brainstem, and nonlinear cerebellum (fifth expt)
[truncated: 45,004 more rows]
